# Supplementary material for: Zinc borylation and reduction by a diborane(4) species via B–O bond formation
Source: Chem Sci. 2024 Nov 4;15(46):19577–82. doi: 10.1039/d4sc06389a (PMC11575557; doi:10.1039/d4sc06389a)
Supplement: SC-015-D4SC06389A-s002 [file SC-015-D4SC06389A-s002.cif]

# Supplementary Information (SI) for Chemical Science.
# This journal is © The Royal Society of Chemistry 2024

####################################################################### 
# 
# This file contains crystal structure data downloaded from the 
# Cambridge Structural Database (CSD) hosted by the Cambridge 
# Crystallographic Data Centre (CCDC).
# 
# Full information about CCDC data access policies and citation 
# guidelines are available at http://www.ccdc.cam.ac.uk/access/V1 
# 
# Audit and citation data items may have been added by the CCDC. 
# Please retain this information to preserve the provenance of 
# this file and to allow appropriate attribution of the data. 
# 
#######################################################################

data_126lglg24_auto
_database_code_depnum_ccdc_archive 'CCDC 2385165'
loop_
_audit_author_name
_audit_author_address
'Simon Aldridge'
;University of Oxford
United Kingdom
;
_audit_update_record             
;
2024-09-19 deposited with the CCDC.	2024-11-04 downloaded from the CCDC.
;
_audit_creation_date             2024-09-10
_audit_creation_method           
;
Olex2 1.5
(compiled 2024.02.16 svn.r378c4104 for OlexSys, GUI svn.r6928)
;
_shelx_SHELXL_version_number     2018/3
_chemical_name_common            ?
_chemical_name_systematic        ?
_chemical_formula_moiety         'C36 H51 B N4 O2 Zn'
_chemical_formula_sum            'C36 H51 B N4 O2 Zn'
_chemical_formula_weight         647.98
_chemical_melting_point          ?
_chemical_oxdiff_formula         'C10 H10 Zn1'
loop_
_atom_type_symbol
_atom_type_description
_atom_type_scat_dispersion_real
_atom_type_scat_dispersion_imag
_atom_type_scat_source
C C 0.0181 0.0091 'International Tables Vol C Tables 4.2.6.8 and 6.1.1.4'
H H 0.0000 0.0000 'International Tables Vol C Tables 4.2.6.8 and 6.1.1.4'
B B 0.0090 0.0039 'International Tables Vol C Tables 4.2.6.8 and 6.1.1.4'
N N 0.0311 0.0180 'International Tables Vol C Tables 4.2.6.8 and 6.1.1.4'
O O 0.0492 0.0322 'International Tables Vol C Tables 4.2.6.8 and 6.1.1.4'
Zn Zn -1.5491 0.6778 'International Tables Vol C Tables 4.2.6.8 and 6.1.1.4'

_shelx_space_group_comment       
;
The symmetry employed for this shelxl refinement is uniquely defined
by the following loop, which should always be used as a source of
symmetry information in preference to the above space-group names.
They are only intended as comments.
;
_space_group_crystal_system      monoclinic
_space_group_IT_number           14
_space_group_name_H-M_alt        'P 1 21/c 1'
_space_group_name_Hall           '-P 2ybc'
loop_
_space_group_symop_operation_xyz
'x, y, z'
'-x, y+1/2, -z+1/2'
'-x, -y, -z'
'x, -y-1/2, z-1/2'

_cell_length_a                   13.88904(6)
_cell_length_b                   26.07802(12)
_cell_length_c                   20.16258(9)
_cell_angle_alpha                90
_cell_angle_beta                 92.9187(4)
_cell_angle_gamma                90
_cell_volume                     7293.39(5)
_cell_formula_units_Z            8
_cell_measurement_reflns_used    134879
_cell_measurement_temperature    100.00(10)
_cell_measurement_theta_max      75.8510
_cell_measurement_theta_min      2.7350
_shelx_estimated_absorpt_T_max   0.988
_shelx_estimated_absorpt_T_min   0.796
_exptl_absorpt_coefficient_mu    1.196
_exptl_absorpt_correction_T_max  1.00000
_exptl_absorpt_correction_T_min  0.58018
_exptl_absorpt_correction_type   multi-scan
_exptl_absorpt_process_details   
;
CrysAlisPro 1.171.43.95a (Rigaku Oxford Diffraction, 2023)
Empirical absorption correction using spherical harmonics,
implemented in SCALE3 ABSPACK scaling algorithm.
;
_exptl_absorpt_special_details   ?
_exptl_crystal_colour            'clear light colourless'
_exptl_crystal_colour_lustre     clear
_exptl_crystal_colour_modifier   light
_exptl_crystal_colour_primary    colourless
_exptl_crystal_density_diffrn    1.180
_exptl_crystal_density_meas      ?
_exptl_crystal_density_method    ?
_exptl_crystal_description       needle
_exptl_crystal_F_000             2768
_exptl_crystal_size_max          0.2
_exptl_crystal_size_mid          0.01
_exptl_crystal_size_min          0.01
_exptl_transmission_factor_max   ?
_exptl_transmission_factor_min   ?
_diffrn_reflns_av_R_equivalents  0.0730
_diffrn_reflns_av_unetI/netI     0.0200
_diffrn_reflns_Laue_measured_fraction_full 1.000
_diffrn_reflns_Laue_measured_fraction_max 0.987
_diffrn_reflns_limit_h_max       17
_diffrn_reflns_limit_h_min       -17
_diffrn_reflns_limit_k_max       32
_diffrn_reflns_limit_k_min       -32
_diffrn_reflns_limit_l_max       23
_diffrn_reflns_limit_l_min       -25
_diffrn_reflns_number            325188
_diffrn_reflns_point_group_measured_fraction_full 1.000
_diffrn_reflns_point_group_measured_fraction_max 0.987
_diffrn_reflns_theta_full        67.684
_diffrn_reflns_theta_max         76.222
_diffrn_reflns_theta_min         2.772
_diffrn_ambient_environment      N~2~
_diffrn_ambient_temperature      100.00(10)
_diffrn_detector                 'Hybrid Pixel Array Detector'
_diffrn_detector_area_resol_mean 10.0000
_diffrn_detector_type            'HyPix-Arc 150'
_diffrn_measured_fraction_theta_full 1.000
_diffrn_measured_fraction_theta_max 0.987
_diffrn_measurement_details      
;
List of Runs (angles in degrees, time in seconds):

  # Type    Start    End  Width  t~exp~   \w     \q     \k     \f   Frames
#--------------------------------------------------------------------------
  1  \w      9.00  48.00   0.50    5.00    --   56.98 -45.00   0.00   78
  2  \w      7.00  34.00   0.50    5.00    --   56.98 -30.00 -90.00   54
  3  \w     26.00  72.00   0.50    5.00    --   56.98 -94.00-150.00   92
  4  \w     62.00  89.00   0.50    5.00    --   56.98  45.00 -60.00   54
  5  \w     79.00 105.00   0.50    5.00    --   69.64  45.00 120.00   52
  6  \w     21.00  47.00   0.50    5.00    --   69.64 -45.00-120.00   52
  7  \w     78.00 120.00   0.50    5.00    --   69.64  45.00   0.00   84
  8  \w     29.00  68.00   0.50    5.00    --   69.64 -94.00  60.00   78
  9  \w     30.00  81.00   0.50    5.00    --   69.64 -94.00 -30.00  102
 10  \w     80.00 121.00   0.50    5.00    --   69.64  45.00-150.00   82
 11  \w     80.00 116.00   0.50    5.00    --   69.64  61.00  90.00   72
 12  \w     80.00 115.00   0.50    5.00    --   69.64  45.00 150.00   70
 13  \w     54.00 105.00   0.50    5.00    --   84.06-111.00  30.00  102
 14  \w     41.00  66.00   0.50    5.00    --   84.06 -61.00 -60.00   50
 15  \w     37.00  62.00   0.50    5.00    --   84.06 -61.00 -30.00   50
 16  \w     43.00  68.00   0.50    5.00    --   84.06 -77.00 -60.00   50
 17  \w     37.00  64.00   0.50    5.00    --   84.06 -61.00 -90.00   54
 18  \w     53.00  78.00   0.50    5.00    --   84.06 -77.00 -30.00   50
 19  \w     37.00  62.00   0.50    5.00    --   84.06 -61.00  30.00   50
 20  \w     57.00  83.00   0.50    5.00    --   84.06 -94.00 -30.00   52
 21  \w     41.00  76.00   0.50    5.00    --   84.06 -94.00-180.00   70
 22  \w     43.00  68.00   0.50    5.00    --   84.06 -77.00   0.00   50
 23  \w     93.00 133.00   0.50    5.00    --   84.06  45.00  60.00   80
 24  \w     96.00 125.00   0.50    5.00    --   84.06  45.00   0.00   58
 25  \w     40.00  68.00   0.50    5.00    --   84.06 -61.00 120.00   56
 26  \w     38.00  72.00   0.50    5.00    --   84.06 -61.00   0.00   68
 27  \w     73.00 126.00   0.50    5.00    --   86.75  25.00-171.71  106
 28  \w     56.00  94.00   0.50    5.00    --   86.75  17.00 -10.66   76
 29  \w     49.00  80.00   0.50    5.00    --   86.75   8.00 -90.64   62
 30  \w    102.00 128.00   0.50    5.00    --   86.75  22.00  96.85   52
 31  \w     57.00  96.00   0.50    5.00    --   86.75  22.00  96.85   78
 32  \w     41.00  92.00   0.50    5.00    --   86.75  -2.00  48.89  102
 33  \w    105.00 130.00   0.50    5.00    --   86.75  -1.00 140.72   50
 34  \w     43.00  83.00   0.50    5.00    --   86.75  -1.00 140.72   80
 35  \w     53.00 138.00   0.50    5.00    --   86.75  22.00  30.26  170
 36  \w     65.00 133.00   0.50    5.00    --   86.75  24.00 -92.97  136
 37  \w      4.00  29.00   0.50    5.00    --   56.98 -30.00 -30.00   50
 38  \w      7.00  33.00   0.50    5.00    --   56.98 -30.00-180.00   52
 39  \w      9.00  37.00   0.50    5.00    --   56.98 -30.00  30.00   56
 40  \w     44.00  71.00   0.50    5.00    --   56.98 -94.00  90.00   54
 41  \w     27.00  68.00   0.50    5.00    --   56.98 -94.00 120.00   82
 42  \w     47.00 101.00   0.50    5.00    --   69.64-125.00-150.00  108
 43  \w     27.00  71.00   0.50    5.00    --   69.64 -94.00 -90.00   88
 44  \w     89.00 114.00   0.50    5.00    --   69.64   0.00 -30.00   50
 45  \w     35.00  63.00   0.50    5.00    --   69.64   0.00 -30.00   56
 46  \w     78.00 103.00   0.50    5.00    --   69.64-125.00 -60.00   50
 47  \w     81.00 107.00   0.50    5.00    --   69.64  45.00-180.00   52
 48  \w     77.00 103.00   0.50    5.00    --   69.64-125.00  90.00   52
 49  \w     23.00  49.00   0.50    5.00    --   69.64-125.00 -60.00   52
 50  \w     73.00 105.00   0.50    5.00    --   84.06-111.00 120.00   64
 51  \w     55.00  91.00   0.50    5.00    --   84.06 -94.00  60.00   72
 52  \w     52.00 108.00   0.50    5.00    --   84.06-111.00  60.00  112
 53  \w     76.00 104.00   0.50    5.00    --   84.06-111.00 -30.00   56
 54  \w     40.00  72.00   0.50    5.00    --   84.06-111.00 -30.00   64
 55  \w     46.00  72.00   0.50    5.00    --   84.06-111.00 120.00   52
 56  \w     78.00 108.00   0.50    5.00    --   84.06-111.00-120.00   60
 57  \w     56.00  82.00   0.50    5.00    --   84.06 -94.00 -60.00   52
 58  \w     70.00 108.00   0.50    5.00    --   84.06-111.00-180.00   76
 59  \w     51.00  77.00   0.50    5.00    --   84.06 -94.00  90.00   52
 60  \w     55.00  80.00   0.50    5.00    --   84.06 -77.00 -90.00   50
 61  \w     98.00 124.00   0.50    5.00    --   84.06  30.00-150.00   52
 62  \w     74.00 108.00   0.50    5.00    --   84.06-111.00 -90.00   68
 63  \w     41.00  69.00   0.50    5.00    --   84.06 -61.00-150.00   56
 64  \w     82.00 108.00   0.50    5.00    --   84.06-111.00   0.00   52
 65  \w     96.00 122.00   0.50    5.00    --   84.06  45.00 120.00   52
 66  \w     41.00  66.00   0.50    5.00    --   84.06 -94.00-150.00   50
 67  \w     53.00  79.00   0.50    5.00    --   84.06 -77.00-180.00   52
 68  \w     43.00  87.00   0.50    5.00    --   84.06 -77.00 120.00   88
 69  \w     47.00  73.00   0.50    5.00    --   84.06 -77.00-150.00   52
 70  \w     98.00 124.00   0.50    5.00    --   84.06 178.00 -90.00   52
 71  \w     48.00  83.00   0.50    5.00    --   84.06 178.00-120.00   70
 72  \w     44.00  69.00   0.50    5.00    --   84.06 -61.00  30.00   50
 73  \w     72.00 108.00   0.50    5.00    --   84.06-111.00 150.00   72
 74  \w     42.00  68.00   0.50    5.00    --   84.06 -94.00  30.00   52
 75  \w     91.00 117.00   0.50    5.00    --   84.06 178.00-120.00   52
 76  \w     77.00 106.00   0.50    5.00    --   84.06-111.00-150.00   58
 77  \w     50.00  76.00   0.50    5.00    --   84.06 -77.00  90.00   52
 78  \w     80.00 106.00   0.50    5.00    --   84.06  30.00-120.00   52
 79  \w    112.00 137.00   0.50    5.00    --   84.06  30.00 -90.00   50
 80  \w     60.00  85.00   0.50    5.00    --   84.06 -94.00-120.00   50
 81  \w     75.00 110.00   0.50    5.00    --   84.06  15.00 150.00   70
 82  \w     74.00  99.00   0.50    5.00    --   84.06 -94.00 -30.00   50
 83  \w     95.00 121.00   0.50    5.00    --   84.06 178.00-150.00   52
 84  \w     50.00  76.00   0.50    5.00    --   86.75  -2.00 110.00   52
 85  \w     70.00 116.00   0.50    5.00    --   86.75   8.00  74.46   92
 86  \w     99.00 125.00   0.50    5.00    --   86.75  -2.00 110.00   52
 87  \w     91.00 116.00   0.50    5.00    --   86.75  49.00 154.17   50
 88  \w     42.00 107.00   0.50    5.00    --   86.75-107.00 -70.21  130
 89  \w    -39.00 -13.00   0.50    5.00    --   -6.75 -48.00 -11.65   52
 90  \w      6.00  35.00   0.50    5.00    --   -6.75  61.00-120.00   58
 91  \w      4.00  40.00   0.50    5.00    --   -6.75  61.00  90.00   72
 92  \w     -3.00  23.00   0.50    5.00    --   -6.75  61.00-180.00   52
 93  \w     -9.00  16.00   0.50    5.00    --   10.00 101.00-153.66   50
 94  \w     -9.00  16.00   0.50    5.00    --   10.00 101.00 -73.12   50
 95  \w     -4.00  21.50   0.50    5.00    --   14.00 100.00 -19.14   51
 96  \w     -4.00  21.00   0.50    5.00    --   14.00 100.00 129.16   50
 97  \w     16.00  41.00   0.50    5.00    --   26.00  87.00-158.80   50
 98  \w     13.00  38.00   0.50    5.00    --   26.00  92.00  96.20   50
 99  \w     13.00  40.00   0.50    5.00    --   26.00  92.00 -59.14   54
100  \w     16.00  41.00   0.50    5.00    --   26.00  87.00  32.15   50
101  \w     17.00  42.00   0.50    5.00    --   26.00  86.00-117.09   50
102  \w     27.00  52.00   0.50    5.00    --   30.00  77.00 161.88   50
103  \w     27.00  52.00   0.50    5.00    --   30.00  76.00-118.66   50
104  \w     32.00  57.00   0.50    5.00    --   34.00  74.00  64.32   50
105  \w     32.00  57.00   0.50    5.00    --   34.00  75.00-162.59   50
106  \w     32.00  57.00   0.50    5.00    --   34.00  74.00 118.76   50
107  \w     36.00  61.00   0.50    5.00    --   38.00  74.00  -0.68   50
108  \w     36.00  61.00   0.50    5.00    --   38.00  74.00 -65.79   50
109  \w     35.00  60.00   0.50    5.00    --   38.00  77.00 -27.00   50
110  \w     35.00  60.00   0.50    5.00    --   38.00  77.00 -51.22   50
111  \w     40.00  65.00   0.50    5.00    --   42.00  75.00-114.46   50
112  \w     39.00  64.00   0.50    5.00    --   42.00  77.00-156.87   50
113  \w     39.00  64.00   0.50    5.00    --   42.00  76.00  13.72   50
114  \w     39.00  64.00   0.50    5.00    --   42.00  76.00  28.56   50
115  \w     39.00  64.00   0.50    5.00    --   42.00  77.00  82.73   50
116  \w     43.00  68.00   0.50    5.00    --   46.00  76.00 -28.46   50
117  \w     43.00  68.00   0.50    5.00    --   46.00  77.00 -76.11   50
118  \w     43.00  68.00   0.50    5.00    --   46.00  76.00-102.47   50
119  \w     43.00  68.00   0.50    5.00    --   46.00  77.00 129.30   50
120  \w     44.00  69.00   0.50    5.00    --   46.00  74.00  75.93   50
121  \w     44.00  69.00   0.50    5.00    --   46.00  75.00 102.66   50
122  \w     43.00  68.00   0.50    5.00    --   46.00  76.00 118.74   50
123  \w     47.00  72.00   0.50    5.00    --   50.00  77.00  45.46   50
124  \w     47.00  72.00   0.50    5.00    --   50.00  77.00 165.51   50
125  \w     47.00  72.00   0.50    5.00    --   50.00  76.00-139.03   50
126  \w     50.00  75.00   0.50    5.00    --   50.00  72.00-156.59   50
127  \w     47.00  72.00   0.50    5.00    --   50.00  77.00 147.66   50
128  \w     48.00  73.00   0.50    5.00    --   50.00  74.00 -18.80   50
129  \w     48.00  73.00   0.50    5.00    --   50.00  74.00-105.27   50
130  \w     52.00  77.00   0.50    5.00    --   54.00  74.00  -3.73   50
131  \w     51.00  76.00   0.50    5.00    --   54.00  77.00 -66.33   50
132  \w      4.00  33.00   0.50    5.00    --   56.98 -30.00 -60.00   58
133  \w     21.00  89.00   0.50    5.00    --   56.98  15.00 120.00  136
134  \w      8.00  33.00   0.50    5.00    --   56.98 -30.00 150.00   50
135  \w      4.00  37.00   0.50    5.00    --   56.98 -30.00  90.00   66
136  \w      4.00  29.00   0.50    5.00    --   56.98 -30.00   0.00   50
137  \w     59.00  84.00   0.50    5.00    --   58.00  68.00  33.41   50
138  \w     58.00  83.00   0.50    5.00    --   58.00  72.00  18.19   50
139  \w     55.00  80.00   0.50    5.00    --   58.00  77.00-102.13   50
140  \w     60.00  85.00   0.50    5.00    --   58.00  65.00 162.24   50
141  \w     57.00  82.00   0.50    5.00    --   58.00  73.00 -73.59   50
142  \w     58.00  83.00   0.50    5.00    --   58.00  72.00  86.44   50
143  \w     58.00  83.00   0.50    5.00    --   58.00  71.00-141.16   50
144  \w     63.00  88.00   0.50    5.00    --   62.00  70.00  -1.51   50
145  \w     63.00  88.00   0.50    5.00    --   62.00  70.00 116.04   50
146  \w     62.00  87.00   0.50    5.00    --   62.00  72.00  97.97   50
147  \w     63.00  88.00   0.50    5.00    --   62.00  69.00 -21.47   50
148  \w     64.00  89.00   0.50    5.00    --   66.00  74.00  68.84   50
149  \w     66.00  91.00   0.50    5.00    --   66.00  72.00-161.05   50
150  \w     64.00  89.00   0.50    5.00    --   66.00  74.00 159.93   50
151  \w     64.00  89.00   0.50    5.00    --   66.00  74.00-107.86   50
152  \w     64.00  89.00   0.50    5.00    --   66.00  74.00  53.96   50
153  \w     66.00  91.00   0.50    5.00    --   66.00  72.00-129.31   50
154  \w     64.00  89.00   0.50    5.00    --   66.00  75.00 -63.21   50
155  \w     66.00  91.00   0.50    5.00    --   69.64  77.00-180.00   50
156  \w     66.00  91.00   0.50    5.00    --   69.64  77.00   0.00   50
157  \w     66.00  91.00   0.50    5.00    --   69.64  77.00  90.00   50
158  \w     19.00  45.00   0.50    5.00    --   69.64 -45.00  60.00   52
159  \w     66.00  91.00   0.50    5.00    --   69.64  77.00 120.00   50
160  \w     66.00 103.00   0.50    5.00    --   69.64  77.00-150.00   74
161  \w     66.00  91.00   0.50    5.00    --   69.64  77.00  30.00   50
162  \w     66.00 109.00   0.50    5.00    --   69.64  77.00 -60.00   86
163  \w     66.00  91.00   0.50    5.00    --   69.64  77.00 -90.00   50
164  \w     19.00  47.00   0.50    5.00    --   69.64 -45.00 120.00   56
165  \w     66.00  91.00   0.50    5.00    --   69.64  77.00 -30.00   50
166  \w     77.00 102.00   0.50    5.00    --   74.00  59.00 -81.40   50
167  \w     89.00 124.00   0.50    5.00    --   84.06  45.00 150.00   70
168  \w     63.00  99.00   0.50    5.00    --   84.06 178.00-180.00   72
169  \w     72.00  98.00   0.50    5.00    --   84.06 178.00 -30.00   52
170  \w     89.00 114.00   0.50    5.00    --   84.06  45.00-120.00   50
171  \w     72.00  98.00   0.50    5.00    --   84.06 178.00  90.00   52
172  \w     89.00 119.00   0.50    5.00    --   84.06  45.00 -60.00   60
173  \w     90.00 117.00   0.50    5.00    --   84.06  45.00-180.00   54
174  \w     71.00  97.00   0.50    5.00    --   84.06 178.00 120.00   52
175  \w     89.00 114.00   0.50    5.00    --   84.06  45.00 -90.00   50
176  \w     57.00 105.00   0.50    5.00    --   84.06 178.00  60.00   96
177  \w     71.00  97.00   0.50    5.00    --   84.06 178.00 150.00   52
178  \w     89.00 123.00   0.50    5.00    --   84.06  45.00  30.00   68
179  \w     98.00 124.00   0.50    5.00    --   84.06   0.00  30.00   52
180  \w     89.00 114.00   0.50    5.00    --   84.06  45.00 -30.00   50
181  \w     42.00  83.00   0.50    5.00    --   84.06   0.00  30.00   82
182  \w     89.00 114.00   0.50    5.00    --   84.06  45.00 120.00   50
183  \w     89.00 114.00   0.50    5.00    --   84.06  45.00   0.00   50
184  \w     53.00  99.00   0.50    5.00    --   84.06 178.00   0.00   92
185  \w     89.00 114.00   0.50    5.00    --   84.06  45.00  90.00   50
186  \w     73.00  99.00   0.50    5.00    --   84.06 178.00 -90.00   52
187  \w     74.00 101.00   0.50    5.00    --   84.06 178.00 -60.00   54
188  \w     81.00 107.00   0.50    5.00    --   84.06 178.00  30.00   52
189  \w     84.00 117.00   0.50    5.00    --   84.06 178.00-120.00   66
190  \w     89.00 114.00   0.50    5.00    --   84.06  45.00-150.00   50
191  \w     83.00 109.00   0.50    5.00    --   84.06 178.00-150.00   52
192  \w     60.00 130.00   0.50    5.00    --   86.75   2.00 -71.33  140
193  \w     88.00 113.00   0.50    5.00    --   86.75  35.00 124.82   50
194  \w     44.00 108.00   0.50    5.00    --   86.75   2.00-137.13  128
;
_diffrn_measurement_device       'four-circle diffractometer'
_diffrn_measurement_device_type  'XtaLAB Synergy R, DW system, HyPix-Arc 150'
_diffrn_measurement_method       '\w scans'
_diffrn_orient_matrix_type       
'CrysAlisPro convention (1999,Acta A55,543-557)'
_diffrn_orient_matrix_UB_11      -0.0057779000
_diffrn_orient_matrix_UB_12      -0.0486861000
_diffrn_orient_matrix_UB_13      -0.0432840000
_diffrn_orient_matrix_UB_21      -0.1105445000
_diffrn_orient_matrix_UB_22      0.0051741000
_diffrn_orient_matrix_UB_23      -0.0067196000
_diffrn_orient_matrix_UB_31      0.0088979000
_diffrn_orient_matrix_UB_32      0.0330426000
_diffrn_orient_matrix_UB_33      -0.0627489000
_diffrn_radiation_monochromator  mirror
_diffrn_radiation_probe          x-ray
_diffrn_radiation_type           'Cu K\a'
_diffrn_radiation_wavelength     1.54184
_diffrn_source                   'Rotating-anode X-ray tube'
_diffrn_source_type              'Rigaku (Cu) X-ray Source'
_reflns_Friedel_coverage         0.000
_reflns_Friedel_fraction_full    .
_reflns_Friedel_fraction_max     .
_reflns_number_gt                13214
_reflns_number_total             15080
_reflns_special_details          
;
 Reflections were merged by SHELXL according to the crystal
 class for the calculation of statistics and refinement.
 
 _reflns_Friedel_fraction is defined as the number of unique
 Friedel pairs measured divided by the number that would be
 possible theoretically, ignoring centric projections and
 systematic absences.
;
_reflns_threshold_expression     'I > 2\s(I)'
_computing_cell_refinement       'CrysAlisPro 1.171.43.95a (Rigaku OD, 2023)'
_computing_data_collection       'CrysAlisPro 1.171.43.95a (Rigaku OD, 2023)'
_computing_data_reduction        'CrysAlisPro 1.171.43.95a (Rigaku OD, 2023)'
_computing_molecular_graphics    'Olex2 1.5 (Dolomanov et al., 2009)'
_computing_publication_material  'Olex2 1.5 (Dolomanov et al., 2009)'
_computing_structure_refinement  'SHELXL 2018/3 (Sheldrick, 2015)'
_computing_structure_solution    'SHELXT 2018/2 (Sheldrick, 2018)'
_refine_diff_density_max         0.628
_refine_diff_density_min         -0.732
_refine_diff_density_rms         0.052
_refine_ls_extinction_coef       .
_refine_ls_extinction_method     none
_refine_ls_goodness_of_fit_ref   1.079
_refine_ls_hydrogen_treatment    constr
_refine_ls_matrix_type           full
_refine_ls_number_parameters     821
_refine_ls_number_reflns         15080
_refine_ls_number_restraints     0
_refine_ls_R_factor_all          0.0440
_refine_ls_R_factor_gt           0.0386
_refine_ls_restrained_S_all      1.079
_refine_ls_shift/su_max          0.003
_refine_ls_shift/su_mean         0.000
_refine_ls_structure_factor_coef Fsqd
_refine_ls_weighting_details     
'w=1/[\s^2^(Fo^2^)+(0.0619P)^2^+3.0977P] where P=(Fo^2^+2Fc^2^)/3'
_refine_ls_weighting_scheme      calc
_refine_ls_wR_factor_gt          0.1089
_refine_ls_wR_factor_ref         0.1124
_refine_special_details          ?
_olex2_refinement_description    
;
1. Fixed Uiso
 At 1.2 times of:
  All C(H) groups
 At 1.5 times of:
  All C(H,H,H) groups
2.a Aromatic/amide H refined with riding coordinates:
 C34(H34), C66(H66), C33(H33), C31(H31), C69(H69), C67(H67), C44(H44), C3(H3),
 C39(H39), C17(H17), C70(H70), C30(H30), C46(H46), C19(H19), C8(H8), C55(H55),
 C53(H53), C10(H10)
2.b Idealised Me refined as rotating group:
 C41(H41A,H41B,H41C), C1(H1A,H1B,H1C), C50(H50A,H50B,H50C), C14(H14A,H14B,
 H14C), C57(H57A,H57B,H57C), C22(H22A,H22B,H22C), C71(H71A,H71B,H71C), C21(H21A,
 H21B,H21C), C49(H49A,H49B,H49C), C48(H48A,H48B,H48C), C36(H36A,H36B,H36C),
 C37(H37A,H37B,H37C), C5(H5A,H5B,H5C), C23(H23A,H23B,H23C), C59(H59A,H59B,H59C),
  C35(H35A,H35B,H35C), C27(H27A,H27B,H27C), C12(H12A,H12B,H12C), C72(H72A,H72B,
 H72C), C28(H28A,H28B,H28C), C63(H63A,H63B,H63C), C29(H29A,H29B,H29C), C58(H58A,
 H58B,H58C), C64(H64A,H64B,H64C), C60(H60A,H60B,H60C), C24(H24A,H24B,H24C),
 C13(H13A,H13B,H13C), C65(H65A,H65B,H65C)
;
_atom_sites_solution_hydrogens   geom
_atom_sites_solution_primary     dual
_atom_sites_solution_secondary   ?
loop_
_atom_site_label
_atom_site_type_symbol
_atom_site_fract_x
_atom_site_fract_y
_atom_site_fract_z
_atom_site_U_iso_or_equiv
_atom_site_adp_type
_atom_site_occupancy
_atom_site_site_symmetry_order
_atom_site_calc_flag
_atom_site_refinement_flags_posn
_atom_site_refinement_flags_adp
_atom_site_refinement_flags_occupancy
_atom_site_disorder_assembly
_atom_site_disorder_group
Zn1 Zn -0.03675(2) 0.35623(2) 0.75512(2) 0.02450(7) Uani 1 1 d . . . . .
Zn2 Zn 0.45317(2) 0.52667(2) 0.73205(2) 0.02541(7) Uani 1 1 d . . . . .
O1 O 0.07124(9) 0.34414(5) 0.62704(6) 0.0327(3) Uani 1 1 d . . . . .
O3 O 0.56564(10) 0.52503(5) 0.60354(6) 0.0354(3) Uani 1 1 d . . . . .
O2 O 0.09536(10) 0.27486(5) 0.69360(7) 0.0387(3) Uani 1 1 d . . . . .
N6 N 0.31445(10) 0.55088(5) 0.73190(7) 0.0249(3) Uani 1 1 d . . . . .
N5 N 0.47613(10) 0.53376(5) 0.83191(7) 0.0248(3) Uani 1 1 d . . . . .
N1 N -0.17465(10) 0.33170(5) 0.76092(7) 0.0257(3) Uani 1 1 d . . . . .
N3 N -0.06472(10) 0.43431(5) 0.73236(7) 0.0256(3) Uani 1 1 d . . . . .
O4 O 0.56817(11) 0.60392(5) 0.65088(7) 0.0425(3) Uani 1 1 d . . . . .
N2 N -0.01295(10) 0.36062(5) 0.85490(7) 0.0260(3) Uani 1 1 d . . . . .
N7 N 0.42955(10) 0.44609(5) 0.72770(7) 0.0264(3) Uani 1 1 d . . . . .
N4 N -0.08221(11) 0.59219(6) 0.69734(8) 0.0332(3) Uani 1 1 d . . . . .
N8 N 0.43372(12) 0.28586(6) 0.73807(8) 0.0348(3) Uani 1 1 d . . . . .
C42 C 0.57379(12) 0.53432(6) 0.85886(8) 0.0249(3) Uani 1 1 d . . . . .
C34 C -0.02265(12) 0.45647(6) 0.68082(8) 0.0266(3) Uani 1 1 d . . . . .
H34 H 0.013367 0.435245 0.652889 0.032 Uiso 1 1 calc R U . . .
C2 C -0.22240(12) 0.33411(6) 0.81587(8) 0.0265(3) Uani 1 1 d . . . . .
C32 C -0.08034(12) 0.54074(7) 0.70669(8) 0.0271(3) Uani 1 1 d . . . . .
C51 C 0.26935(12) 0.56610(7) 0.66955(8) 0.0282(3) Uani 1 1 d . . . . .
C40 C 0.26636(12) 0.55629(6) 0.78649(8) 0.0254(3) Uani 1 1 d . . . . .
C6 C -0.21742(12) 0.30619(7) 0.70374(9) 0.0297(4) Uani 1 1 d . . . . .
C15 C 0.08455(12) 0.35892(6) 0.88148(8) 0.0263(3) Uani 1 1 d . . . . .
C66 C 0.47869(12) 0.41754(6) 0.68536(8) 0.0264(3) Uani 1 1 d . . . . .
H66 H 0.514689 0.434827 0.653359 0.032 Uiso 1 1 calc R U . . .
C38 C 0.40550(12) 0.54344(6) 0.87210(8) 0.0264(3) Uani 1 1 d . . . . .
C43 C 0.62002(12) 0.48922(6) 0.88022(8) 0.0270(3) Uani 1 1 d . . . . .
C33 C -0.02867(12) 0.50781(7) 0.66623(8) 0.0280(3) Uani 1 1 d . . . . .
H33 H 0.002040 0.521089 0.628847 0.034 Uiso 1 1 calc R U . . .
C31 C -0.12951(13) 0.51692(7) 0.75802(8) 0.0288(3) Uani 1 1 d . . . . .
H31 H -0.169723 0.536600 0.785018 0.035 Uiso 1 1 calc R U . . .
C69 C 0.37318(13) 0.36773(7) 0.77508(8) 0.0297(4) Uani 1 1 d . . . . .
H69 H 0.333749 0.351734 0.806189 0.036 Uiso 1 1 calc R U . . .
C67 C 0.47994(12) 0.36479(6) 0.68560(9) 0.0279(3) Uani 1 1 d . . . . .
H67 H 0.515064 0.346673 0.653863 0.033 Uiso 1 1 calc R U . . .
C44 C 0.71536(13) 0.49173(7) 0.90539(8) 0.0294(4) Uani 1 1 d . . . . .
H44 H 0.746739 0.461023 0.919770 0.035 Uiso 1 1 calc R U . . .
C41 C 0.16111(12) 0.57116(7) 0.78107(9) 0.0298(4) Uani 1 1 d . . . . .
H41A H 0.153674 0.603367 0.756300 0.045 Uiso 1 1 calc R U . . .
H41B H 0.137411 0.575659 0.825661 0.045 Uiso 1 1 calc R U . . .
H41C H 0.123983 0.544098 0.757750 0.045 Uiso 1 1 calc R U . . .
C3 C -0.18175(12) 0.35198(6) 0.87723(8) 0.0277(3) Uani 1 1 d . . . . .
H3 H -0.226435 0.359417 0.910055 0.033 Uiso 1 1 calc R U . . .
C39 C 0.30808(12) 0.54987(6) 0.85115(8) 0.0280(3) Uani 1 1 d . . . . .
H39 H 0.263957 0.549878 0.885631 0.034 Uiso 1 1 calc R U . . .
C47 C 0.62395(12) 0.58108(6) 0.86173(8) 0.0274(3) Uani 1 1 d . . . . .
C18 C 0.27463(12) 0.35312(7) 0.93579(8) 0.0298(4) Uani 1 1 d . . . . .
C17 C 0.23141(12) 0.40014(7) 0.92160(9) 0.0302(4) Uani 1 1 d . . . . .
H17 H 0.266931 0.430675 0.930811 0.036 Uiso 1 1 calc R U . . .
C16 C 0.13720(12) 0.40389(7) 0.89417(8) 0.0281(3) Uani 1 1 d . . . . .
C68 C 0.42891(12) 0.33769(7) 0.73315(8) 0.0285(3) Uani 1 1 d . . . . .
C4 C -0.08419(13) 0.36028(6) 0.89642(8) 0.0276(3) Uani 1 1 d . . . . .
C7 C -0.26852(12) 0.33401(7) 0.65412(9) 0.0325(4) Uani 1 1 d . . . . .
C70 C 0.37641(12) 0.42022(7) 0.77056(8) 0.0291(3) Uani 1 1 d . . . . .
H70 H 0.338682 0.439551 0.799590 0.035 Uiso 1 1 calc R U . . .
C1 C -0.32575(12) 0.31563(7) 0.81529(9) 0.0314(4) Uani 1 1 d . . . . .
H1A H -0.365280 0.335817 0.783221 0.047 Uiso 1 1 calc R U . . .
H1B H -0.350407 0.319749 0.859659 0.047 Uiso 1 1 calc R U . . .
H1C H -0.328479 0.279362 0.802603 0.047 Uiso 1 1 calc R U . . .
C26 C 0.13917(13) 0.31164(7) 0.59375(8) 0.0303(4) Uani 1 1 d . . . . .
C20 C 0.12844(13) 0.31093(7) 0.89215(8) 0.0286(3) Uani 1 1 d . . . . .
C52 C 0.27864(13) 0.61721(7) 0.64857(10) 0.0345(4) Uani 1 1 d . . . . .
C30 C -0.11890(12) 0.46522(7) 0.76869(8) 0.0282(3) Uani 1 1 d . . . . .
H30 H -0.151951 0.450302 0.804005 0.034 Uiso 1 1 calc R U . . .
C56 C 0.22083(12) 0.53025(7) 0.62848(9) 0.0317(4) Uani 1 1 d . . . . .
C45 C 0.76577(12) 0.53755(7) 0.91008(8) 0.0299(4) Uani 1 1 d . . . . .
C46 C 0.71868(12) 0.58185(7) 0.88783(9) 0.0301(4) Uani 1 1 d . . . . .
H46 H 0.752178 0.613601 0.890517 0.036 Uiso 1 1 calc R U . . .
C50 C 0.56860(14) 0.43845(7) 0.87680(9) 0.0343(4) Uani 1 1 d . . . . .
H50A H 0.503961 0.442376 0.893481 0.051 Uiso 1 1 calc R U . . .
H50B H 0.605030 0.413286 0.904071 0.051 Uiso 1 1 calc R U . . .
H50C H 0.563327 0.426603 0.830635 0.051 Uiso 1 1 calc R U . . .
C14 C -0.28104(13) 0.39111(7) 0.65997(9) 0.0346(4) Uani 1 1 d . . . . .
H14A H -0.218090 0.407916 0.658426 0.052 Uiso 1 1 calc R U . . .
H14B H -0.309612 0.399145 0.702192 0.052 Uiso 1 1 calc R U . . .
H14C H -0.323582 0.403452 0.623112 0.052 Uiso 1 1 calc R U . . .
C19 C 0.22257(13) 0.30884(7) 0.91957(9) 0.0312(4) Uani 1 1 d . . . . .
H19 H 0.251959 0.276362 0.927397 0.037 Uiso 1 1 calc R U . . .
C11 C -0.20063(13) 0.25358(7) 0.69606(10) 0.0359(4) Uani 1 1 d . . . . .
C25 C 0.12688(15) 0.25952(7) 0.62877(10) 0.0383(4) Uani 1 1 d . . . . .
C57 C 0.21599(14) 0.47486(7) 0.64796(10) 0.0362(4) Uani 1 1 d . . . . .
H57A H 0.170935 0.456776 0.617143 0.054 Uiso 1 1 calc R U . . .
H57B H 0.193691 0.472164 0.693165 0.054 Uiso 1 1 calc R U . . .
H57C H 0.280163 0.459441 0.646298 0.054 Uiso 1 1 calc R U . . .
C22 C 0.37649(13) 0.34986(8) 0.96595(10) 0.0390(4) Uani 1 1 d . . . . .
H22A H 0.422339 0.352912 0.930793 0.058 Uiso 1 1 calc R U . . .
H22B H 0.385697 0.316822 0.988546 0.058 Uiso 1 1 calc R U . . .
H22C H 0.387381 0.377746 0.998049 0.058 Uiso 1 1 calc R U . . .
C71 C 0.49624(14) 0.25683(7) 0.69600(11) 0.0387(4) Uani 1 1 d . . . . .
H71A H 0.470030 0.257881 0.649964 0.058 Uiso 1 1 calc R U . . .
H71B H 0.499816 0.221155 0.711206 0.058 Uiso 1 1 calc R U . . .
H71C H 0.560943 0.271923 0.698521 0.058 Uiso 1 1 calc R U . . .
C21 C 0.07556(14) 0.26254(7) 0.87222(10) 0.0366(4) Uani 1 1 d . . . . .
H21A H 0.059762 0.263065 0.824297 0.055 Uiso 1 1 calc R U . . .
H21B H 0.016012 0.260214 0.896113 0.055 Uiso 1 1 calc R U . . .
H21C H 0.116465 0.232812 0.883268 0.055 Uiso 1 1 calc R U . . .
C62 C 0.62657(14) 0.55660(8) 0.56284(9) 0.0349(4) Uani 1 1 d . . . . .
C49 C 0.86913(13) 0.53945(8) 0.93694(10) 0.0384(4) Uani 1 1 d . . . . .
H49A H 0.883426 0.508780 0.963742 0.058 Uiso 1 1 calc R U . . .
H49B H 0.878944 0.570095 0.964602 0.058 Uiso 1 1 calc R U . . .
H49C H 0.912130 0.540725 0.899921 0.058 Uiso 1 1 calc R U . . .
C48 C 0.57555(13) 0.62948(7) 0.83651(10) 0.0342(4) Uani 1 1 d . . . . .
H48A H 0.618311 0.658784 0.845783 0.051 Uiso 1 1 calc R U . . .
H48B H 0.515199 0.634453 0.858822 0.051 Uiso 1 1 calc R U . . .
H48C H 0.561662 0.626689 0.788499 0.051 Uiso 1 1 calc R U . . .
C36 C -0.02728(15) 0.61557(7) 0.64588(10) 0.0379(4) Uani 1 1 d . . . . .
H36A H 0.040841 0.606224 0.652729 0.057 Uiso 1 1 calc R U . . .
H36B H -0.033895 0.652945 0.647937 0.057 Uiso 1 1 calc R U . . .
H36C H -0.051737 0.603317 0.602266 0.057 Uiso 1 1 calc R U . . .
C8 C -0.30584(14) 0.30761(9) 0.59809(10) 0.0412(5) Uani 1 1 d . . . . .
H8 H -0.341047 0.326146 0.564315 0.049 Uiso 1 1 calc R U . . .
C37 C 0.42801(14) 0.54965(8) 0.94567(9) 0.0352(4) Uani 1 1 d . . . . .
H37A H 0.478343 0.525199 0.960220 0.053 Uiso 1 1 calc R U . . .
H37B H 0.369718 0.543119 0.969754 0.053 Uiso 1 1 calc R U . . .
H37C H 0.450601 0.584668 0.954823 0.053 Uiso 1 1 calc R U . . .
C5 C -0.06171(14) 0.36794(8) 0.96984(9) 0.0377(4) Uani 1 1 d . . . . .
H5A H -0.121934 0.368730 0.993119 0.057 Uiso 1 1 calc R U . . .
H5B H -0.027281 0.400430 0.976982 0.057 Uiso 1 1 calc R U . . .
H5C H -0.021333 0.339620 0.987042 0.057 Uiso 1 1 calc R U . . .
C54 C 0.18213(14) 0.59743(10) 0.54751(10) 0.0448(5) Uani 1 1 d . . . . .
C55 C 0.17812(13) 0.54677(9) 0.56805(9) 0.0402(5) Uani 1 1 d . . . . .
H55 H 0.145194 0.522480 0.540056 0.048 Uiso 1 1 calc R U . . .
C23 C 0.09354(14) 0.45548(7) 0.87812(10) 0.0356(4) Uani 1 1 d . . . . .
H23A H 0.138297 0.482530 0.893495 0.053 Uiso 1 1 calc R U . . .
H23B H 0.032819 0.459058 0.900406 0.053 Uiso 1 1 calc R U . . .
H23C H 0.081048 0.458478 0.829998 0.053 Uiso 1 1 calc R U . . .
C53 C 0.23366(14) 0.63165(9) 0.58773(11) 0.0434(5) Uani 1 1 d . . . . .
H53 H 0.238752 0.666251 0.573590 0.052 Uiso 1 1 calc R U . . .
C59 C 0.33760(14) 0.65452(7) 0.69019(11) 0.0412(5) Uani 1 1 d . . . . .
H59A H 0.404839 0.643014 0.693727 0.062 Uiso 1 1 calc R U . . .
H59B H 0.312320 0.656419 0.734618 0.062 Uiso 1 1 calc R U . . .
H59C H 0.334157 0.688477 0.669393 0.062 Uiso 1 1 calc R U . . .
C35 C -0.13262(18) 0.62517(7) 0.74239(11) 0.0457(5) Uani 1 1 d . . . . .
H35A H -0.201436 0.616668 0.739913 0.068 Uiso 1 1 calc R U . . .
H35B H -0.124107 0.661096 0.729678 0.068 Uiso 1 1 calc R U . . .
H35C H -0.106242 0.619949 0.787894 0.068 Uiso 1 1 calc R U . . .
C61 C 0.59771(16) 0.61143(8) 0.58319(10) 0.0424(5) Uani 1 1 d . . . . .
C27 C 0.23817(15) 0.33476(8) 0.60738(11) 0.0431(5) Uani 1 1 d . . . . .
H27A H 0.238931 0.369855 0.590030 0.065 Uiso 1 1 calc R U . . .
H27B H 0.286283 0.314096 0.585561 0.065 Uiso 1 1 calc R U . . .
H27C H 0.253397 0.335301 0.655371 0.065 Uiso 1 1 calc R U . . .
C12 C -0.13858(15) 0.22509(7) 0.74684(12) 0.0422(5) Uani 1 1 d . . . . .
H12A H -0.073403 0.239593 0.748765 0.063 Uiso 1 1 calc R U . . .
H12B H -0.135725 0.188808 0.734454 0.063 Uiso 1 1 calc R U . . .
H12C H -0.166103 0.228288 0.790446 0.063 Uiso 1 1 calc R U . . .
C10 C -0.23998(15) 0.22902(8) 0.63935(12) 0.0461(5) Uani 1 1 d . . . . .
H10 H -0.230008 0.193228 0.634275 0.055 Uiso 1 1 calc R U . . .
B1 B 0.05272(14) 0.32259(7) 0.68748(10) 0.0270(4) Uani 1 1 d . . . . .
B2 B 0.53879(14) 0.55328(8) 0.65761(10) 0.0292(4) Uani 1 1 d . . . . .
C9 C -0.29305(15) 0.25532(10) 0.59035(11) 0.0491(5) Uani 1 1 d . . . . .
C72 C 0.38385(18) 0.25921(8) 0.78946(11) 0.0474(5) Uani 1 1 d . . . . .
H72A H 0.409949 0.270277 0.833214 0.071 Uiso 1 1 calc R U . . .
H72B H 0.393060 0.222158 0.784752 0.071 Uiso 1 1 calc R U . . .
H72C H 0.314878 0.267224 0.785085 0.071 Uiso 1 1 calc R U . . .
C28 C 0.11409(18) 0.31220(11) 0.52024(10) 0.0563(6) Uani 1 1 d . . . . .
H28A H 0.048136 0.299567 0.511890 0.085 Uiso 1 1 calc R U . . .
H28B H 0.158993 0.290072 0.497541 0.085 Uiso 1 1 calc R U . . .
H28C H 0.118827 0.347323 0.503431 0.085 Uiso 1 1 calc R U . . .
C63 C 0.72979(15) 0.54291(10) 0.58356(12) 0.0511(5) Uani 1 1 d . . . . .
H63A H 0.742355 0.551322 0.630574 0.077 Uiso 1 1 calc R U . . .
H63B H 0.773810 0.562420 0.556674 0.077 Uiso 1 1 calc R U . . .
H63C H 0.739947 0.506124 0.576826 0.077 Uiso 1 1 calc R U . . .
C29 C 0.22008(18) 0.22864(9) 0.63868(12) 0.0539(6) Uani 1 1 d . . . . .
H29A H 0.269255 0.249658 0.662278 0.081 Uiso 1 1 calc R U . . .
H29B H 0.242857 0.218628 0.595327 0.081 Uiso 1 1 calc R U . . .
H29C H 0.207850 0.197830 0.664783 0.081 Uiso 1 1 calc R U . . .
C58 C 0.12910(17) 0.61404(13) 0.48347(12) 0.0648(8) Uani 1 1 d . . . . .
H58A H 0.147420 0.591683 0.447126 0.097 Uiso 1 1 calc R U . . .
H58B H 0.146177 0.649564 0.473440 0.097 Uiso 1 1 calc R U . . .
H58C H 0.059428 0.611591 0.488451 0.097 Uiso 1 1 calc R U . . .
C64 C 0.6068(2) 0.54309(11) 0.49050(11) 0.0617(7) Uani 1 1 d . . . . .
H64A H 0.628738 0.508026 0.482490 0.093 Uiso 1 1 calc R U . . .
H64B H 0.641305 0.566986 0.462689 0.093 Uiso 1 1 calc R U . . .
H64C H 0.537375 0.545499 0.479423 0.093 Uiso 1 1 calc R U . . .
C60 C 0.6791(2) 0.65006(9) 0.58452(14) 0.0667(8) Uani 1 1 d . . . . .
H60A H 0.704189 0.652834 0.540119 0.100 Uiso 1 1 calc R U . . .
H60B H 0.730699 0.638809 0.616137 0.100 Uiso 1 1 calc R U . . .
H60C H 0.654961 0.683563 0.598170 0.100 Uiso 1 1 calc R U . . .
C24 C 0.0475(2) 0.22647(11) 0.59791(16) 0.0735(9) Uani 1 1 d . . . . .
H24A H 0.030096 0.199986 0.629621 0.110 Uiso 1 1 calc R U . . .
H24B H 0.069920 0.210168 0.557698 0.110 Uiso 1 1 calc R U . . .
H24C H -0.008957 0.247789 0.586356 0.110 Uiso 1 1 calc R U . . .
C13 C -0.3349(2) 0.22784(13) 0.52923(14) 0.0742(9) Uani 1 1 d . . . . .
H13A H -0.390076 0.247257 0.510243 0.111 Uiso 1 1 calc R U . . .
H13B H -0.356062 0.193452 0.541593 0.111 Uiso 1 1 calc R U . . .
H13C H -0.285598 0.225057 0.496326 0.111 Uiso 1 1 calc R U . . .
C65 C 0.5100(2) 0.63155(14) 0.54300(16) 0.0870(12) Uani 1 1 d . . . . .
H65A H 0.489087 0.663976 0.562169 0.130 Uiso 1 1 calc R U . . .
H65B H 0.457668 0.606425 0.543981 0.130 Uiso 1 1 calc R U . . .
H65C H 0.526887 0.637227 0.496962 0.130 Uiso 1 1 calc R U . . .

loop_
_atom_site_aniso_label
_atom_site_aniso_U_11
_atom_site_aniso_U_22
_atom_site_aniso_U_33
_atom_site_aniso_U_23
_atom_site_aniso_U_13
_atom_site_aniso_U_12
Zn1 0.02727(12) 0.02191(12) 0.02462(12) 0.00063(8) 0.00427(9) -0.00084(8)
Zn2 0.02841(12) 0.02424(12) 0.02387(12) 0.00000(8) 0.00429(9) 0.00150(8)
O1 0.0394(7) 0.0308(6) 0.0285(6) 0.0020(5) 0.0087(5) 0.0112(5)
O3 0.0415(7) 0.0378(7) 0.0276(6) -0.0025(5) 0.0098(5) -0.0105(6)
O2 0.0539(8) 0.0281(6) 0.0359(7) 0.0053(5) 0.0189(6) 0.0080(6)
N6 0.0277(7) 0.0228(7) 0.0244(7) 0.0005(5) 0.0021(5) 0.0013(5)
N5 0.0277(7) 0.0211(7) 0.0257(7) 0.0004(5) 0.0027(5) -0.0007(5)
N1 0.0272(7) 0.0230(7) 0.0268(7) -0.0004(5) 0.0019(5) -0.0022(5)
N3 0.0290(7) 0.0218(7) 0.0262(7) 0.0014(5) 0.0035(5) 0.0003(5)
O4 0.0623(9) 0.0311(7) 0.0365(7) 0.0023(6) 0.0250(6) 0.0001(6)
N2 0.0285(7) 0.0235(7) 0.0262(7) 0.0010(5) 0.0032(5) -0.0020(5)
N7 0.0300(7) 0.0240(7) 0.0252(7) -0.0009(5) 0.0031(5) 0.0019(5)
N4 0.0438(8) 0.0225(7) 0.0344(8) 0.0040(6) 0.0125(7) 0.0067(6)
N8 0.0435(8) 0.0238(7) 0.0373(8) -0.0010(6) 0.0060(7) -0.0044(6)
C42 0.0283(8) 0.0254(8) 0.0212(8) -0.0004(6) 0.0024(6) -0.0003(6)
C34 0.0287(8) 0.0253(8) 0.0263(8) 0.0002(6) 0.0059(6) 0.0004(6)
C2 0.0291(8) 0.0201(8) 0.0307(8) 0.0028(6) 0.0045(6) -0.0001(6)
C32 0.0307(8) 0.0254(8) 0.0251(8) 0.0017(6) 0.0011(6) 0.0026(6)
C51 0.0270(8) 0.0317(9) 0.0264(8) 0.0035(7) 0.0054(6) 0.0042(7)
C40 0.0297(8) 0.0190(7) 0.0280(8) -0.0006(6) 0.0054(6) -0.0012(6)
C6 0.0271(8) 0.0311(9) 0.0313(9) -0.0059(7) 0.0050(7) -0.0047(7)
C15 0.0290(8) 0.0275(8) 0.0224(8) 0.0011(6) 0.0021(6) -0.0020(6)
C66 0.0275(8) 0.0259(8) 0.0259(8) -0.0008(6) 0.0023(6) 0.0007(6)
C38 0.0330(8) 0.0214(8) 0.0251(8) 0.0016(6) 0.0056(6) -0.0019(6)
C43 0.0350(9) 0.0234(8) 0.0229(8) -0.0002(6) 0.0040(6) 0.0021(7)
C33 0.0322(8) 0.0265(8) 0.0259(8) 0.0038(6) 0.0070(7) 0.0005(7)
C31 0.0345(9) 0.0277(8) 0.0248(8) -0.0004(7) 0.0074(7) 0.0041(7)
C69 0.0343(9) 0.0301(9) 0.0251(8) -0.0002(7) 0.0043(7) -0.0054(7)
C67 0.0289(8) 0.0264(8) 0.0285(8) -0.0047(7) 0.0039(6) 0.0003(6)
C44 0.0352(9) 0.0299(9) 0.0231(8) -0.0004(7) 0.0031(7) 0.0068(7)
C41 0.0308(8) 0.0280(8) 0.0311(9) 0.0006(7) 0.0059(7) 0.0019(7)
C3 0.0306(8) 0.0263(8) 0.0268(8) 0.0018(6) 0.0073(7) 0.0009(6)
C39 0.0310(8) 0.0284(8) 0.0251(8) -0.0006(7) 0.0070(6) -0.0021(7)
C47 0.0308(8) 0.0236(8) 0.0281(8) -0.0004(6) 0.0040(6) -0.0003(6)
C18 0.0288(8) 0.0371(9) 0.0238(8) -0.0006(7) 0.0039(6) -0.0014(7)
C17 0.0315(8) 0.0317(9) 0.0280(8) -0.0034(7) 0.0057(7) -0.0069(7)
C16 0.0321(8) 0.0267(8) 0.0259(8) -0.0007(6) 0.0053(6) -0.0020(7)
C68 0.0308(8) 0.0259(8) 0.0285(8) -0.0018(7) -0.0010(7) -0.0039(7)
C4 0.0349(9) 0.0226(8) 0.0258(8) 0.0029(6) 0.0045(7) 0.0003(6)
C7 0.0276(8) 0.0411(10) 0.0291(9) -0.0028(7) 0.0051(7) -0.0031(7)
C70 0.0328(8) 0.0302(9) 0.0246(8) -0.0035(7) 0.0034(7) -0.0007(7)
C1 0.0290(8) 0.0299(9) 0.0359(9) -0.0002(7) 0.0062(7) -0.0024(7)
C26 0.0350(9) 0.0306(9) 0.0258(8) -0.0012(7) 0.0057(7) 0.0063(7)
C20 0.0344(9) 0.0256(8) 0.0258(8) 0.0026(6) 0.0012(6) -0.0024(7)
C52 0.0319(9) 0.0344(10) 0.0377(10) 0.0095(8) 0.0088(7) 0.0060(7)
C30 0.0330(8) 0.0274(8) 0.0250(8) 0.0017(6) 0.0074(7) 0.0006(7)
C56 0.0282(8) 0.0407(10) 0.0266(8) -0.0024(7) 0.0060(7) 0.0058(7)
C45 0.0291(8) 0.0370(9) 0.0239(8) -0.0035(7) 0.0042(6) 0.0028(7)
C46 0.0322(8) 0.0289(9) 0.0296(9) -0.0036(7) 0.0057(7) -0.0045(7)
C50 0.0437(10) 0.0231(8) 0.0358(10) 0.0031(7) -0.0021(8) 0.0001(7)
C14 0.0314(9) 0.0395(10) 0.0330(9) 0.0052(8) 0.0012(7) -0.0003(7)
C19 0.0357(9) 0.0304(9) 0.0277(8) 0.0023(7) 0.0023(7) 0.0028(7)
C11 0.0316(9) 0.0309(9) 0.0457(11) -0.0090(8) 0.0063(8) -0.0034(7)
C25 0.0489(11) 0.0272(9) 0.0403(10) -0.0054(8) 0.0168(9) -0.0010(8)
C57 0.0334(9) 0.0353(10) 0.0396(10) -0.0117(8) -0.0004(8) 0.0019(7)
C22 0.0318(9) 0.0483(12) 0.0366(10) -0.0023(8) -0.0005(8) -0.0006(8)
C71 0.0430(10) 0.0241(9) 0.0491(11) -0.0063(8) 0.0050(9) -0.0028(8)
C21 0.0442(10) 0.0245(9) 0.0400(10) 0.0054(7) -0.0078(8) -0.0021(7)
C62 0.0379(9) 0.0402(10) 0.0274(9) -0.0028(8) 0.0092(7) -0.0095(8)
C49 0.0310(9) 0.0500(11) 0.0341(10) -0.0079(8) 0.0008(7) 0.0032(8)
C48 0.0361(9) 0.0223(8) 0.0438(10) 0.0022(7) -0.0007(8) -0.0034(7)
C36 0.0477(11) 0.0256(9) 0.0414(10) 0.0099(8) 0.0112(8) 0.0035(8)
C8 0.0344(9) 0.0572(13) 0.0320(10) -0.0078(9) 0.0023(8) -0.0036(9)
C37 0.0373(9) 0.0420(11) 0.0264(9) 0.0000(8) 0.0042(7) 0.0026(8)
C5 0.0367(10) 0.0487(11) 0.0278(9) 0.0015(8) 0.0035(7) -0.0007(8)
C54 0.0332(10) 0.0716(15) 0.0306(10) 0.0167(10) 0.0098(8) 0.0117(10)
C55 0.0307(9) 0.0638(14) 0.0264(9) -0.0048(9) 0.0049(7) 0.0074(9)
C23 0.0392(10) 0.0254(9) 0.0420(10) -0.0007(8) -0.0014(8) -0.0038(7)
C53 0.0368(10) 0.0509(12) 0.0436(11) 0.0228(9) 0.0127(8) 0.0103(9)
C59 0.0406(10) 0.0253(9) 0.0584(13) 0.0077(9) 0.0090(9) 0.0026(8)
C35 0.0718(14) 0.0255(9) 0.0413(11) -0.0006(8) 0.0174(10) 0.0113(9)
C61 0.0519(12) 0.0412(11) 0.0359(10) 0.0104(8) 0.0198(9) 0.0046(9)
C27 0.0413(11) 0.0411(11) 0.0482(12) -0.0067(9) 0.0140(9) -0.0031(9)
C12 0.0400(10) 0.0243(9) 0.0622(13) -0.0032(9) 0.0018(9) -0.0023(8)
C10 0.0397(10) 0.0401(11) 0.0589(13) -0.0227(10) 0.0070(9) -0.0044(9)
B1 0.0288(9) 0.0227(9) 0.0296(9) 0.0003(7) 0.0018(7) -0.0005(7)
B2 0.0298(9) 0.0306(10) 0.0276(9) 0.0017(8) 0.0063(7) -0.0003(8)
C9 0.0402(11) 0.0627(14) 0.0445(12) -0.0242(11) 0.0031(9) -0.0066(10)
C72 0.0731(15) 0.0296(10) 0.0404(11) 0.0016(8) 0.0121(10) -0.0114(10)
C28 0.0554(13) 0.0861(18) 0.0279(10) -0.0026(11) 0.0051(9) 0.0249(13)
C63 0.0405(11) 0.0552(14) 0.0592(14) 0.0034(11) 0.0177(10) 0.0011(10)
C29 0.0725(15) 0.0366(11) 0.0551(13) 0.0113(10) 0.0294(12) 0.0198(11)
C58 0.0448(12) 0.112(2) 0.0380(12) 0.0288(14) 0.0058(10) 0.0149(13)
C64 0.0737(16) 0.0842(19) 0.0286(11) -0.0084(11) 0.0161(10) -0.0356(14)
C60 0.105(2) 0.0378(12) 0.0622(16) -0.0075(11) 0.0502(15) -0.0221(13)
C24 0.0761(18) 0.0633(17) 0.084(2) -0.0410(15) 0.0312(15) -0.0319(14)
C13 0.0712(17) 0.089(2) 0.0613(17) -0.0431(16) -0.0062(13) -0.0058(15)
C65 0.0763(19) 0.111(3) 0.076(2) 0.0631(19) 0.0332(16) 0.0428(18)

_geom_special_details            
;
 All esds (except the esd in the dihedral angle between two l.s. planes)
 are estimated using the full covariance matrix.  The cell esds are taken
 into account individually in the estimation of esds in distances, angles
 and torsion angles; correlations between esds in cell parameters are only
 used when they are defined by crystal symmetry.  An approximate (isotropic)
 treatment of cell esds is used for estimating esds involving l.s. planes.
;
loop_
_geom_bond_atom_site_label_1
_geom_bond_atom_site_label_2
_geom_bond_distance
_geom_bond_site_symmetry_2
_geom_bond_publ_flag
Zn1 N1 2.0282(14) . ?
Zn1 N3 2.1189(14) . ?
Zn1 N2 2.0254(14) . ?
Zn1 B1 2.0847(19) . ?
Zn2 N6 2.0273(14) . ?
Zn2 N5 2.0308(14) . ?
Zn2 N7 2.1279(14) . ?
Zn2 B2 2.0809(19) . ?
O1 C26 1.457(2) . ?
O1 B1 1.378(2) . ?
O3 C62 1.462(2) . ?
O3 B2 1.383(2) . ?
O2 C25 1.456(2) . ?
O2 B1 1.381(2) . ?
N6 C51 1.432(2) . ?
N6 C40 1.324(2) . ?
N5 C42 1.435(2) . ?
N5 C38 1.328(2) . ?
N1 C2 1.321(2) . ?
N1 C6 1.434(2) . ?
N3 C34 1.348(2) . ?
N3 C30 1.345(2) . ?
O4 C61 1.458(2) . ?
O4 B2 1.391(2) . ?
N2 C15 1.432(2) . ?
N2 C4 1.328(2) . ?
N7 C66 1.345(2) . ?
N7 C70 1.346(2) . ?
N4 C32 1.355(2) . ?
N4 C36 1.453(2) . ?
N4 C35 1.456(2) . ?
N8 C68 1.357(2) . ?
N8 C71 1.457(2) . ?
N8 C72 1.452(2) . ?
C42 C43 1.398(2) . ?
C42 C47 1.404(2) . ?
C34 H34 0.9500 . ?
C34 C33 1.373(2) . ?
C2 C3 1.413(2) . ?
C2 C1 1.514(2) . ?
C32 C33 1.406(2) . ?
C32 C31 1.413(2) . ?
C51 C52 1.406(2) . ?
C51 C56 1.399(3) . ?
C40 C41 1.511(2) . ?
C40 C39 1.409(2) . ?
C6 C7 1.399(3) . ?
C6 C11 1.402(3) . ?
C15 C16 1.399(2) . ?
C15 C20 1.404(2) . ?
C66 H66 0.9500 . ?
C66 C67 1.376(2) . ?
C38 C39 1.407(2) . ?
C38 C37 1.509(2) . ?
C43 C44 1.395(2) . ?
C43 C50 1.504(2) . ?
C33 H33 0.9500 . ?
C31 H31 0.9500 . ?
C31 C30 1.372(2) . ?
C69 H69 0.9500 . ?
C69 C68 1.412(2) . ?
C69 C70 1.373(2) . ?
C67 H67 0.9500 . ?
C67 C68 1.411(2) . ?
C44 H44 0.9500 . ?
C44 C45 1.386(3) . ?
C41 H41A 0.9800 . ?
C41 H41B 0.9800 . ?
C41 H41C 0.9800 . ?
C3 H3 0.9500 . ?
C3 C4 1.407(2) . ?
C39 H39 0.9500 . ?
C47 C46 1.392(2) . ?
C47 C48 1.506(2) . ?
C18 C17 1.389(3) . ?
C18 C19 1.392(3) . ?
C18 C22 1.514(2) . ?
C17 H17 0.9500 . ?
C17 C16 1.398(2) . ?
C16 C23 1.504(2) . ?
C4 C5 1.511(2) . ?
C7 C14 1.504(3) . ?
C7 C8 1.400(3) . ?
C70 H70 0.9500 . ?
C1 H1A 0.9800 . ?
C1 H1B 0.9800 . ?
C1 H1C 0.9800 . ?
C26 C25 1.545(3) . ?
C26 C27 1.514(3) . ?
C26 C28 1.505(3) . ?
C20 C19 1.394(2) . ?
C20 C21 1.504(2) . ?
C52 C53 1.400(3) . ?
C52 C59 1.500(3) . ?
C30 H30 0.9500 . ?
C56 C57 1.499(3) . ?
C56 C55 1.396(3) . ?
C45 C46 1.391(3) . ?
C45 C49 1.509(2) . ?
C46 H46 0.9500 . ?
C50 H50A 0.9800 . ?
C50 H50B 0.9800 . ?
C50 H50C 0.9800 . ?
C14 H14A 0.9800 . ?
C14 H14B 0.9800 . ?
C14 H14C 0.9800 . ?
C19 H19 0.9500 . ?
C11 C12 1.501(3) . ?
C11 C10 1.397(3) . ?
C25 C29 1.529(3) . ?
C25 C24 1.508(3) . ?
C57 H57A 0.9800 . ?
C57 H57B 0.9800 . ?
C57 H57C 0.9800 . ?
C22 H22A 0.9800 . ?
C22 H22B 0.9800 . ?
C22 H22C 0.9800 . ?
C71 H71A 0.9800 . ?
C71 H71B 0.9800 . ?
C71 H71C 0.9800 . ?
C21 H21A 0.9800 . ?
C21 H21B 0.9800 . ?
C21 H21C 0.9800 . ?
C62 C61 1.546(3) . ?
C62 C63 1.515(3) . ?
C62 C64 1.512(3) . ?
C49 H49A 0.9800 . ?
C49 H49B 0.9800 . ?
C49 H49C 0.9800 . ?
C48 H48A 0.9800 . ?
C48 H48B 0.9800 . ?
C48 H48C 0.9800 . ?
C36 H36A 0.9800 . ?
C36 H36B 0.9800 . ?
C36 H36C 0.9800 . ?
C8 H8 0.9500 . ?
C8 C9 1.385(3) . ?
C37 H37A 0.9800 . ?
C37 H37B 0.9800 . ?
C37 H37C 0.9800 . ?
C5 H5A 0.9800 . ?
C5 H5B 0.9800 . ?
C5 H5C 0.9800 . ?
C54 C55 1.387(3) . ?
C54 C53 1.381(3) . ?
C54 C58 1.517(3) . ?
C55 H55 0.9500 . ?
C23 H23A 0.9800 . ?
C23 H23B 0.9800 . ?
C23 H23C 0.9800 . ?
C53 H53 0.9500 . ?
C59 H59A 0.9800 . ?
C59 H59B 0.9800 . ?
C59 H59C 0.9800 . ?
C35 H35A 0.9800 . ?
C35 H35B 0.9800 . ?
C35 H35C 0.9800 . ?
C61 C60 1.513(3) . ?
C61 C65 1.521(3) . ?
C27 H27A 0.9800 . ?
C27 H27B 0.9800 . ?
C27 H27C 0.9800 . ?
C12 H12A 0.9800 . ?
C12 H12B 0.9800 . ?
C12 H12C 0.9800 . ?
C10 H10 0.9500 . ?
C10 C9 1.384(3) . ?
C9 C13 1.516(3) . ?
C72 H72A 0.9800 . ?
C72 H72B 0.9800 . ?
C72 H72C 0.9800 . ?
C28 H28A 0.9800 . ?
C28 H28B 0.9800 . ?
C28 H28C 0.9800 . ?
C63 H63A 0.9800 . ?
C63 H63B 0.9800 . ?
C63 H63C 0.9800 . ?
C29 H29A 0.9800 . ?
C29 H29B 0.9800 . ?
C29 H29C 0.9800 . ?
C58 H58A 0.9800 . ?
C58 H58B 0.9800 . ?
C58 H58C 0.9800 . ?
C64 H64A 0.9800 . ?
C64 H64B 0.9800 . ?
C64 H64C 0.9800 . ?
C60 H60A 0.9800 . ?
C60 H60B 0.9800 . ?
C60 H60C 0.9800 . ?
C24 H24A 0.9800 . ?
C24 H24B 0.9800 . ?
C24 H24C 0.9800 . ?
C13 H13A 0.9800 . ?
C13 H13B 0.9800 . ?
C13 H13C 0.9800 . ?
C65 H65A 0.9800 . ?
C65 H65B 0.9800 . ?
C65 H65C 0.9800 . ?

loop_
_geom_angle_atom_site_label_1
_geom_angle_atom_site_label_2
_geom_angle_atom_site_label_3
_geom_angle
_geom_angle_site_symmetry_1
_geom_angle_site_symmetry_3
_geom_angle_publ_flag
N1 Zn1 N3 98.76(5) . . ?
N1 Zn1 B1 120.07(7) . . ?
N2 Zn1 N1 93.86(6) . . ?
N2 Zn1 N3 100.35(5) . . ?
N2 Zn1 B1 126.94(7) . . ?
B1 Zn1 N3 111.81(6) . . ?
N6 Zn2 N5 94.27(5) . . ?
N6 Zn2 N7 99.38(5) . . ?
N6 Zn2 B2 118.23(7) . . ?
N5 Zn2 N7 98.44(5) . . ?
N5 Zn2 B2 128.18(7) . . ?
B2 Zn2 N7 113.09(7) . . ?
B1 O1 C26 108.94(13) . . ?
B2 O3 C62 109.24(14) . . ?
B1 O2 C25 108.33(14) . . ?
C51 N6 Zn2 117.45(10) . . ?
C40 N6 Zn2 123.48(11) . . ?
C40 N6 C51 118.93(14) . . ?
C42 N5 Zn2 118.29(10) . . ?
C38 N5 Zn2 122.59(11) . . ?
C38 N5 C42 118.70(14) . . ?
C2 N1 Zn1 123.31(11) . . ?
C2 N1 C6 119.42(14) . . ?
C6 N1 Zn1 116.99(10) . . ?
C34 N3 Zn1 119.80(11) . . ?
C30 N3 Zn1 124.03(11) . . ?
C30 N3 C34 116.07(14) . . ?
B2 O4 C61 108.46(15) . . ?
C15 N2 Zn1 118.27(10) . . ?
C4 N2 Zn1 122.44(12) . . ?
C4 N2 C15 119.00(14) . . ?
C66 N7 Zn2 119.39(11) . . ?
C66 N7 C70 116.27(15) . . ?
C70 N7 Zn2 123.85(11) . . ?
C32 N4 C36 120.52(15) . . ?
C32 N4 C35 120.30(15) . . ?
C36 N4 C35 118.97(15) . . ?
C68 N8 C71 120.25(15) . . ?
C68 N8 C72 120.36(16) . . ?
C72 N8 C71 119.14(16) . . ?
C43 C42 N5 121.23(15) . . ?
C43 C42 C47 119.93(15) . . ?
C47 C42 N5 118.82(14) . . ?
N3 C34 H34 118.0 . . ?
N3 C34 C33 124.02(15) . . ?
C33 C34 H34 118.0 . . ?
N1 C2 C3 123.69(15) . . ?
N1 C2 C1 119.65(15) . . ?
C3 C2 C1 116.64(15) . . ?
N4 C32 C33 122.05(15) . . ?
N4 C32 C31 122.06(15) . . ?
C33 C32 C31 115.88(15) . . ?
C52 C51 N6 118.96(16) . . ?
C56 C51 N6 120.69(15) . . ?
C56 C51 C52 120.27(16) . . ?
N6 C40 C41 119.64(15) . . ?
N6 C40 C39 123.73(15) . . ?
C39 C40 C41 116.62(14) . . ?
C7 C6 N1 120.57(16) . . ?
C7 C6 C11 120.64(17) . . ?
C11 C6 N1 118.61(16) . . ?
C16 C15 N2 121.22(15) . . ?
C16 C15 C20 120.03(16) . . ?
C20 C15 N2 118.70(15) . . ?
N7 C66 H66 118.0 . . ?
N7 C66 C67 123.93(16) . . ?
C67 C66 H66 118.0 . . ?
N5 C38 C39 124.64(15) . . ?
N5 C38 C37 119.85(15) . . ?
C39 C38 C37 115.49(15) . . ?
C42 C43 C50 121.14(16) . . ?
C44 C43 C42 119.02(16) . . ?
C44 C43 C50 119.84(15) . . ?
C34 C33 C32 119.91(15) . . ?
C34 C33 H33 120.0 . . ?
C32 C33 H33 120.0 . . ?
C32 C31 H31 120.2 . . ?
C30 C31 C32 119.66(15) . . ?
C30 C31 H31 120.2 . . ?
C68 C69 H69 120.2 . . ?
C70 C69 H69 120.2 . . ?
C70 C69 C68 119.52(16) . . ?
C66 C67 H67 120.1 . . ?
C66 C67 C68 119.77(16) . . ?
C68 C67 H67 120.1 . . ?
C43 C44 H44 118.9 . . ?
C45 C44 C43 122.16(16) . . ?
C45 C44 H44 118.9 . . ?
C40 C41 H41A 109.5 . . ?
C40 C41 H41B 109.5 . . ?
C40 C41 H41C 109.5 . . ?
H41A C41 H41B 109.5 . . ?
H41A C41 H41C 109.5 . . ?
H41B C41 H41C 109.5 . . ?
C2 C3 H3 115.5 . . ?
C4 C3 C2 128.90(16) . . ?
C4 C3 H3 115.5 . . ?
C40 C39 H39 115.3 . . ?
C38 C39 C40 129.48(15) . . ?
C38 C39 H39 115.3 . . ?
C42 C47 C48 120.11(15) . . ?
C46 C47 C42 119.05(16) . . ?
C46 C47 C48 120.83(15) . . ?
C17 C18 C19 118.04(16) . . ?
C17 C18 C22 121.18(17) . . ?
C19 C18 C22 120.75(17) . . ?
C18 C17 H17 119.0 . . ?
C18 C17 C16 121.96(16) . . ?
C16 C17 H17 119.0 . . ?
C15 C16 C23 120.62(16) . . ?
C17 C16 C15 118.94(16) . . ?
C17 C16 C23 120.44(16) . . ?
N8 C68 C69 122.37(16) . . ?
N8 C68 C67 121.61(16) . . ?
C67 C68 C69 116.02(15) . . ?
N2 C4 C3 124.45(16) . . ?
N2 C4 C5 119.56(16) . . ?
C3 C4 C5 115.97(15) . . ?
C6 C7 C14 120.90(16) . . ?
C6 C7 C8 118.39(18) . . ?
C8 C7 C14 120.69(18) . . ?
N7 C70 C69 124.28(16) . . ?
N7 C70 H70 117.9 . . ?
C69 C70 H70 117.9 . . ?
C2 C1 H1A 109.5 . . ?
C2 C1 H1B 109.5 . . ?
C2 C1 H1C 109.5 . . ?
H1A C1 H1B 109.5 . . ?
H1A C1 H1C 109.5 . . ?
H1B C1 H1C 109.5 . . ?
O1 C26 C25 102.24(13) . . ?
O1 C26 C27 106.75(15) . . ?
O1 C26 C28 108.97(15) . . ?
C27 C26 C25 112.82(16) . . ?
C28 C26 C25 115.66(18) . . ?
C28 C26 C27 109.72(17) . . ?
C15 C20 C21 120.30(16) . . ?
C19 C20 C15 119.12(16) . . ?
C19 C20 C21 120.55(16) . . ?
C51 C52 C59 120.13(17) . . ?
C53 C52 C51 118.36(19) . . ?
C53 C52 C59 121.49(18) . . ?
N3 C30 C31 124.21(15) . . ?
N3 C30 H30 117.9 . . ?
C31 C30 H30 117.9 . . ?
C51 C56 C57 121.03(16) . . ?
C55 C56 C51 118.75(18) . . ?
C55 C56 C57 120.21(18) . . ?
C44 C45 C46 117.81(16) . . ?
C44 C45 C49 121.41(17) . . ?
C46 C45 C49 120.77(17) . . ?
C47 C46 H46 119.0 . . ?
C45 C46 C47 122.00(16) . . ?
C45 C46 H46 119.0 . . ?
C43 C50 H50A 109.5 . . ?
C43 C50 H50B 109.5 . . ?
C43 C50 H50C 109.5 . . ?
H50A C50 H50B 109.5 . . ?
H50A C50 H50C 109.5 . . ?
H50B C50 H50C 109.5 . . ?
C7 C14 H14A 109.5 . . ?
C7 C14 H14B 109.5 . . ?
C7 C14 H14C 109.5 . . ?
H14A C14 H14B 109.5 . . ?
H14A C14 H14C 109.5 . . ?
H14B C14 H14C 109.5 . . ?
C18 C19 C20 121.73(17) . . ?
C18 C19 H19 119.1 . . ?
C20 C19 H19 119.1 . . ?
C6 C11 C12 120.13(17) . . ?
C10 C11 C6 118.60(19) . . ?
C10 C11 C12 121.23(18) . . ?
O2 C25 C26 102.35(14) . . ?
O2 C25 C29 108.58(17) . . ?
O2 C25 C24 106.30(17) . . ?
C29 C25 C26 114.24(16) . . ?
C24 C25 C26 114.2(2) . . ?
C24 C25 C29 110.4(2) . . ?
C56 C57 H57A 109.5 . . ?
C56 C57 H57B 109.5 . . ?
C56 C57 H57C 109.5 . . ?
H57A C57 H57B 109.5 . . ?
H57A C57 H57C 109.5 . . ?
H57B C57 H57C 109.5 . . ?
C18 C22 H22A 109.5 . . ?
C18 C22 H22B 109.5 . . ?
C18 C22 H22C 109.5 . . ?
H22A C22 H22B 109.5 . . ?
H22A C22 H22C 109.5 . . ?
H22B C22 H22C 109.5 . . ?
N8 C71 H71A 109.5 . . ?
N8 C71 H71B 109.5 . . ?
N8 C71 H71C 109.5 . . ?
H71A C71 H71B 109.5 . . ?
H71A C71 H71C 109.5 . . ?
H71B C71 H71C 109.5 . . ?
C20 C21 H21A 109.5 . . ?
C20 C21 H21B 109.5 . . ?
C20 C21 H21C 109.5 . . ?
H21A C21 H21B 109.5 . . ?
H21A C21 H21C 109.5 . . ?
H21B C21 H21C 109.5 . . ?
O3 C62 C61 101.92(14) . . ?
O3 C62 C63 106.20(16) . . ?
O3 C62 C64 109.16(15) . . ?
C63 C62 C61 113.52(17) . . ?
C64 C62 C61 115.8(2) . . ?
C64 C62 C63 109.52(19) . . ?
C45 C49 H49A 109.5 . . ?
C45 C49 H49B 109.5 . . ?
C45 C49 H49C 109.5 . . ?
H49A C49 H49B 109.5 . . ?
H49A C49 H49C 109.5 . . ?
H49B C49 H49C 109.5 . . ?
C47 C48 H48A 109.5 . . ?
C47 C48 H48B 109.5 . . ?
C47 C48 H48C 109.5 . . ?
H48A C48 H48B 109.5 . . ?
H48A C48 H48C 109.5 . . ?
H48B C48 H48C 109.5 . . ?
N4 C36 H36A 109.5 . . ?
N4 C36 H36B 109.5 . . ?
N4 C36 H36C 109.5 . . ?
H36A C36 H36B 109.5 . . ?
H36A C36 H36C 109.5 . . ?
H36B C36 H36C 109.5 . . ?
C7 C8 H8 119.0 . . ?
C9 C8 C7 122.1(2) . . ?
C9 C8 H8 119.0 . . ?
C38 C37 H37A 109.5 . . ?
C38 C37 H37B 109.5 . . ?
C38 C37 H37C 109.5 . . ?
H37A C37 H37B 109.5 . . ?
H37A C37 H37C 109.5 . . ?
H37B C37 H37C 109.5 . . ?
C4 C5 H5A 109.5 . . ?
C4 C5 H5B 109.5 . . ?
C4 C5 H5C 109.5 . . ?
H5A C5 H5B 109.5 . . ?
H5A C5 H5C 109.5 . . ?
H5B C5 H5C 109.5 . . ?
C55 C54 C58 120.1(2) . . ?
C53 C54 C55 117.89(18) . . ?
C53 C54 C58 122.0(2) . . ?
C56 C55 H55 118.9 . . ?
C54 C55 C56 122.2(2) . . ?
C54 C55 H55 118.9 . . ?
C16 C23 H23A 109.5 . . ?
C16 C23 H23B 109.5 . . ?
C16 C23 H23C 109.5 . . ?
H23A C23 H23B 109.5 . . ?
H23A C23 H23C 109.5 . . ?
H23B C23 H23C 109.5 . . ?
C52 C53 H53 118.8 . . ?
C54 C53 C52 122.4(2) . . ?
C54 C53 H53 118.8 . . ?
C52 C59 H59A 109.5 . . ?
C52 C59 H59B 109.5 . . ?
C52 C59 H59C 109.5 . . ?
H59A C59 H59B 109.5 . . ?
H59A C59 H59C 109.5 . . ?
H59B C59 H59C 109.5 . . ?
N4 C35 H35A 109.5 . . ?
N4 C35 H35B 109.5 . . ?
N4 C35 H35C 109.5 . . ?
H35A C35 H35B 109.5 . . ?
H35A C35 H35C 109.5 . . ?
H35B C35 H35C 109.5 . . ?
O4 C61 C62 102.31(14) . . ?
O4 C61 C60 108.56(19) . . ?
O4 C61 C65 106.80(17) . . ?
C60 C61 C62 114.66(18) . . ?
C60 C61 C65 110.9(2) . . ?
C65 C61 C62 112.9(2) . . ?
C26 C27 H27A 109.5 . . ?
C26 C27 H27B 109.5 . . ?
C26 C27 H27C 109.5 . . ?
H27A C27 H27B 109.5 . . ?
H27A C27 H27C 109.5 . . ?
H27B C27 H27C 109.5 . . ?
C11 C12 H12A 109.5 . . ?
C11 C12 H12B 109.5 . . ?
C11 C12 H12C 109.5 . . ?
H12A C12 H12B 109.5 . . ?
H12A C12 H12C 109.5 . . ?
H12B C12 H12C 109.5 . . ?
C11 C10 H10 119.0 . . ?
C9 C10 C11 121.9(2) . . ?
C9 C10 H10 119.0 . . ?
O1 B1 Zn1 123.45(13) . . ?
O1 B1 O2 110.37(15) . . ?
O2 B1 Zn1 126.00(13) . . ?
O3 B2 Zn2 125.31(14) . . ?
O3 B2 O4 109.68(15) . . ?
O4 B2 Zn2 124.62(13) . . ?
C8 C9 C13 120.7(2) . . ?
C10 C9 C8 118.30(19) . . ?
C10 C9 C13 121.0(2) . . ?
N8 C72 H72A 109.5 . . ?
N8 C72 H72B 109.5 . . ?
N8 C72 H72C 109.5 . . ?
H72A C72 H72B 109.5 . . ?
H72A C72 H72C 109.5 . . ?
H72B C72 H72C 109.5 . . ?
C26 C28 H28A 109.5 . . ?
C26 C28 H28B 109.5 . . ?
C26 C28 H28C 109.5 . . ?
H28A C28 H28B 109.5 . . ?
H28A C28 H28C 109.5 . . ?
H28B C28 H28C 109.5 . . ?
C62 C63 H63A 109.5 . . ?
C62 C63 H63B 109.5 . . ?
C62 C63 H63C 109.5 . . ?
H63A C63 H63B 109.5 . . ?
H63A C63 H63C 109.5 . . ?
H63B C63 H63C 109.5 . . ?
C25 C29 H29A 109.5 . . ?
C25 C29 H29B 109.5 . . ?
C25 C29 H29C 109.5 . . ?
H29A C29 H29B 109.5 . . ?
H29A C29 H29C 109.5 . . ?
H29B C29 H29C 109.5 . . ?
C54 C58 H58A 109.5 . . ?
C54 C58 H58B 109.5 . . ?
C54 C58 H58C 109.5 . . ?
H58A C58 H58B 109.5 . . ?
H58A C58 H58C 109.5 . . ?
H58B C58 H58C 109.5 . . ?
C62 C64 H64A 109.5 . . ?
C62 C64 H64B 109.5 . . ?
C62 C64 H64C 109.5 . . ?
H64A C64 H64B 109.5 . . ?
H64A C64 H64C 109.5 . . ?
H64B C64 H64C 109.5 . . ?
C61 C60 H60A 109.5 . . ?
C61 C60 H60B 109.5 . . ?
C61 C60 H60C 109.5 . . ?
H60A C60 H60B 109.5 . . ?
H60A C60 H60C 109.5 . . ?
H60B C60 H60C 109.5 . . ?
C25 C24 H24A 109.5 . . ?
C25 C24 H24B 109.5 . . ?
C25 C24 H24C 109.5 . . ?
H24A C24 H24B 109.5 . . ?
H24A C24 H24C 109.5 . . ?
H24B C24 H24C 109.5 . . ?
C9 C13 H13A 109.5 . . ?
C9 C13 H13B 109.5 . . ?
C9 C13 H13C 109.5 . . ?
H13A C13 H13B 109.5 . . ?
H13A C13 H13C 109.5 . . ?
H13B C13 H13C 109.5 . . ?
C61 C65 H65A 109.5 . . ?
C61 C65 H65B 109.5 . . ?
C61 C65 H65C 109.5 . . ?
H65A C65 H65B 109.5 . . ?
H65A C65 H65C 109.5 . . ?
H65B C65 H65C 109.5 . . ?

loop_
_geom_torsion_atom_site_label_1
_geom_torsion_atom_site_label_2
_geom_torsion_atom_site_label_3
_geom_torsion_atom_site_label_4
_geom_torsion
_geom_torsion_site_symmetry_1
_geom_torsion_site_symmetry_2
_geom_torsion_site_symmetry_3
_geom_torsion_site_symmetry_4
_geom_torsion_publ_flag
Zn1 N1 C2 C3 -2.7(2) . . . . ?
Zn1 N1 C2 C1 179.05(11) . . . . ?
Zn1 N1 C6 C7 -90.79(17) . . . . ?
Zn1 N1 C6 C11 84.29(17) . . . . ?
Zn1 N3 C34 C33 -173.31(13) . . . . ?
Zn1 N3 C30 C31 173.31(14) . . . . ?
Zn1 N2 C15 C16 93.12(17) . . . . ?
Zn1 N2 C15 C20 -84.21(17) . . . . ?
Zn1 N2 C4 C3 6.4(2) . . . . ?
Zn1 N2 C4 C5 -175.13(13) . . . . ?
Zn2 N6 C51 C52 -87.84(17) . . . . ?
Zn2 N6 C51 C56 88.99(17) . . . . ?
Zn2 N6 C40 C41 -175.92(11) . . . . ?
Zn2 N6 C40 C39 5.3(2) . . . . ?
Zn2 N5 C42 C43 -92.27(16) . . . . ?
Zn2 N5 C42 C47 85.84(16) . . . . ?
Zn2 N5 C38 C39 0.0(2) . . . . ?
Zn2 N5 C38 C37 -178.36(12) . . . . ?
Zn2 N7 C66 C67 169.77(13) . . . . ?
Zn2 N7 C70 C69 -169.04(14) . . . . ?
O1 C26 C25 O2 -27.06(18) . . . . ?
O1 C26 C25 C29 -144.21(17) . . . . ?
O1 C26 C25 C24 87.35(19) . . . . ?
O3 C62 C61 O4 28.08(19) . . . . ?
O3 C62 C61 C60 145.38(19) . . . . ?
O3 C62 C61 C65 -86.34(19) . . . . ?
N6 C51 C52 C53 -179.59(16) . . . . ?
N6 C51 C52 C59 1.9(2) . . . . ?
N6 C51 C56 C57 -1.0(2) . . . . ?
N6 C51 C56 C55 -179.84(15) . . . . ?
N6 C40 C39 C38 8.8(3) . . . . ?
N5 C42 C43 C44 179.31(15) . . . . ?
N5 C42 C43 C50 -1.0(2) . . . . ?
N5 C42 C47 C46 179.99(15) . . . . ?
N5 C42 C47 C48 -0.3(2) . . . . ?
N5 C38 C39 C40 -11.9(3) . . . . ?
N1 C2 C3 C4 -14.1(3) . . . . ?
N1 C6 C7 C14 -0.9(2) . . . . ?
N1 C6 C7 C8 177.64(16) . . . . ?
N1 C6 C11 C12 -0.3(3) . . . . ?
N1 C6 C11 C10 -178.15(16) . . . . ?
N3 C34 C33 C32 0.7(3) . . . . ?
N2 C15 C16 C17 178.50(15) . . . . ?
N2 C15 C16 C23 -1.9(2) . . . . ?
N2 C15 C20 C19 -178.41(15) . . . . ?
N2 C15 C20 C21 3.5(2) . . . . ?
N7 C66 C67 C68 -1.2(3) . . . . ?
N4 C32 C33 C34 174.87(17) . . . . ?
N4 C32 C31 C30 -174.72(17) . . . . ?
C42 N5 C38 C39 172.45(15) . . . . ?
C42 N5 C38 C37 -5.9(2) . . . . ?
C42 C43 C44 C45 0.2(2) . . . . ?
C42 C47 C46 C45 1.2(3) . . . . ?
C34 N3 C30 C31 -3.0(3) . . . . ?
C2 N1 C6 C7 95.1(2) . . . . ?
C2 N1 C6 C11 -89.8(2) . . . . ?
C2 C3 C4 N2 12.0(3) . . . . ?
C2 C3 C4 C5 -166.52(17) . . . . ?
C32 C31 C30 N3 -1.0(3) . . . . ?
C51 N6 C40 C41 8.5(2) . . . . ?
C51 N6 C40 C39 -170.23(15) . . . . ?
C51 C52 C53 C54 -1.0(3) . . . . ?
C51 C56 C55 C54 -0.1(3) . . . . ?
C40 N6 C51 C52 87.97(19) . . . . ?
C40 N6 C51 C56 -95.20(19) . . . . ?
C6 N1 C2 C3 170.99(16) . . . . ?
C6 N1 C2 C1 -7.3(2) . . . . ?
C6 C7 C8 C9 -0.5(3) . . . . ?
C6 C11 C10 C9 1.3(3) . . . . ?
C15 N2 C4 C3 -167.27(15) . . . . ?
C15 N2 C4 C5 11.2(2) . . . . ?
C15 C20 C19 C18 -0.9(3) . . . . ?
C66 N7 C70 C69 2.9(3) . . . . ?
C66 C67 C68 N8 -175.34(17) . . . . ?
C66 C67 C68 C69 4.5(2) . . . . ?
C38 N5 C42 C43 94.98(19) . . . . ?
C38 N5 C42 C47 -86.91(19) . . . . ?
C43 C42 C47 C46 -1.9(2) . . . . ?
C43 C42 C47 C48 177.83(16) . . . . ?
C43 C44 C45 C46 -0.9(2) . . . . ?
C43 C44 C45 C49 -179.51(16) . . . . ?
C33 C32 C31 C30 4.8(3) . . . . ?
C31 C32 C33 C34 -4.6(2) . . . . ?
C44 C45 C46 C47 0.2(3) . . . . ?
C41 C40 C39 C38 -170.00(17) . . . . ?
C47 C42 C43 C44 1.2(2) . . . . ?
C47 C42 C43 C50 -179.09(16) . . . . ?
C18 C17 C16 C15 0.9(3) . . . . ?
C18 C17 C16 C23 -178.69(16) . . . . ?
C17 C18 C19 C20 -2.4(3) . . . . ?
C16 C15 C20 C19 4.2(3) . . . . ?
C16 C15 C20 C21 -173.86(16) . . . . ?
C68 C69 C70 N7 0.5(3) . . . . ?
C4 N2 C15 C16 -92.94(19) . . . . ?
C4 N2 C15 C20 89.73(19) . . . . ?
C7 C6 C11 C12 174.74(17) . . . . ?
C7 C6 C11 C10 -3.1(3) . . . . ?
C7 C8 C9 C10 -1.3(3) . . . . ?
C7 C8 C9 C13 179.7(2) . . . . ?
C70 N7 C66 C67 -2.5(2) . . . . ?
C70 C69 C68 N8 175.65(17) . . . . ?
C70 C69 C68 C67 -4.2(2) . . . . ?
C1 C2 C3 C4 164.19(17) . . . . ?
C26 O1 B1 Zn1 177.82(12) . . . . ?
C26 O1 B1 O2 -6.7(2) . . . . ?
C20 C15 C16 C17 -4.2(2) . . . . ?
C20 C15 C16 C23 175.35(16) . . . . ?
C52 C51 C56 C57 175.81(16) . . . . ?
C52 C51 C56 C55 -3.1(2) . . . . ?
C30 N3 C34 C33 3.2(3) . . . . ?
C56 C51 C52 C53 3.6(3) . . . . ?
C56 C51 C52 C59 -174.95(16) . . . . ?
C50 C43 C44 C45 -179.51(16) . . . . ?
C14 C7 C8 C9 178.06(18) . . . . ?
C19 C18 C17 C16 2.4(3) . . . . ?
C11 C6 C7 C14 -175.85(16) . . . . ?
C11 C6 C7 C8 2.7(3) . . . . ?
C11 C10 C9 C8 0.8(3) . . . . ?
C11 C10 C9 C13 179.9(2) . . . . ?
C25 O2 B1 Zn1 163.11(14) . . . . ?
C25 O2 B1 O1 -12.2(2) . . . . ?
C57 C56 C55 C54 -178.94(17) . . . . ?
C22 C18 C17 C16 -179.56(16) . . . . ?
C22 C18 C19 C20 179.58(16) . . . . ?
C71 N8 C68 C69 -176.74(17) . . . . ?
C71 N8 C68 C67 3.1(3) . . . . ?
C21 C20 C19 C18 177.18(17) . . . . ?
C62 O3 B2 Zn2 -179.33(13) . . . . ?
C62 O3 B2 O4 7.5(2) . . . . ?
C49 C45 C46 C47 178.84(16) . . . . ?
C48 C47 C46 C45 -178.54(16) . . . . ?
C36 N4 C32 C33 -2.2(3) . . . . ?
C36 N4 C32 C31 177.25(17) . . . . ?
C37 C38 C39 C40 166.59(17) . . . . ?
C55 C54 C53 C52 -2.0(3) . . . . ?
C53 C54 C55 C56 2.6(3) . . . . ?
C59 C52 C53 C54 177.49(18) . . . . ?
C35 N4 C32 C33 -176.91(18) . . . . ?
C35 N4 C32 C31 2.5(3) . . . . ?
C61 O4 B2 Zn2 -161.06(14) . . . . ?
C61 O4 B2 O3 12.2(2) . . . . ?
C27 C26 C25 O2 87.23(18) . . . . ?
C27 C26 C25 C29 -29.9(2) . . . . ?
C27 C26 C25 C24 -158.36(18) . . . . ?
C12 C11 C10 C9 -176.5(2) . . . . ?
B1 O1 C26 C25 21.25(18) . . . . ?
B1 O1 C26 C27 -97.43(17) . . . . ?
B1 O1 C26 C28 144.14(18) . . . . ?
B1 O2 C25 C26 24.47(19) . . . . ?
B1 O2 C25 C29 145.60(17) . . . . ?
B1 O2 C25 C24 -95.6(2) . . . . ?
B2 O3 C62 C61 -22.40(19) . . . . ?
B2 O3 C62 C63 96.69(18) . . . . ?
B2 O3 C62 C64 -145.32(19) . . . . ?
B2 O4 C61 C62 -25.2(2) . . . . ?
B2 O4 C61 C60 -146.78(19) . . . . ?
B2 O4 C61 C65 93.6(2) . . . . ?
C72 N8 C68 C69 -2.6(3) . . . . ?
C72 N8 C68 C67 177.22(18) . . . . ?
C28 C26 C25 O2 -145.30(17) . . . . ?
C28 C26 C25 C29 97.5(2) . . . . ?
C28 C26 C25 C24 -30.9(2) . . . . ?
C63 C62 C61 O4 -85.68(19) . . . . ?
C63 C62 C61 C60 31.6(3) . . . . ?
C63 C62 C61 C65 159.90(18) . . . . ?
C58 C54 C55 C56 -176.08(18) . . . . ?
C58 C54 C53 C52 176.61(19) . . . . ?
C64 C62 C61 O4 146.38(17) . . . . ?
C64 C62 C61 C60 -96.3(2) . . . . ?
C64 C62 C61 C65 32.0(2) . . . . ?

_shelx_res_file                  
;
TITL 126lglg24_auto_a.res in P2(1)/c
    126lglg24_auto.res
    created by SHELXL-2018/3 at 14:12:40 on 10-Sep-2024
REM Old TITL 126lglg24_auto in P2(1)/c
REM SHELXT solution in P2(1)/c: R1 0.120, Rweak 0.006, Alpha 0.030
REM <I/s> 0.409 for 359 systematic absences, Orientation as input
REM Formula found by SHELXT: C86 Zn2
CELL 1.54184 13.889042 26.078022 20.162575 90 92.9187 90
ZERR 8 0.000059 0.000115 0.000088 0 0.0004 0
LATT 1
SYMM -X,0.5+Y,0.5-Z
SFAC C H B N O Zn
UNIT 288 408 8 32 16 8

L.S. 20
PLAN  23
SIZE 0.01 0.01 0.2
TEMP -173
CONF
list 4
fmap 2 53
MORE -1
BOND $H
ACTA
REM <olex2.extras>
REM <HklSrc "%.\\126lglg24_auto.hkl">
REM </olex2.extras>

WGHT    0.061900    3.097700
FVAR       0.17572
ZN1   6   -0.036751    0.356227    0.755122    11.00000    0.02727    0.02191 =
         0.02462    0.00063    0.00427   -0.00084
ZN2   6    0.453170    0.526670    0.732049    11.00000    0.02841    0.02424 =
         0.02387    0.00000    0.00429    0.00150
O1    5    0.071236    0.344141    0.627036    11.00000    0.03935    0.03085 =
         0.02851    0.00203    0.00869    0.01124
O3    5    0.565637    0.525030    0.603544    11.00000    0.04149    0.03780 =
         0.02765   -0.00246    0.00981   -0.01053
O2    5    0.095362    0.274856    0.693602    11.00000    0.05392    0.02806 =
         0.03589    0.00532    0.01894    0.00798
N6    4    0.314454    0.550878    0.731899    11.00000    0.02768    0.02280 =
         0.02436    0.00052    0.00206    0.00129
N5    4    0.476129    0.533755    0.831907    11.00000    0.02772    0.02105 =
         0.02568    0.00041    0.00266   -0.00074
N1    4   -0.174647    0.331703    0.760923    11.00000    0.02722    0.02303 =
         0.02676   -0.00042    0.00191   -0.00222
N3    4   -0.064724    0.434311    0.732359    11.00000    0.02900    0.02177 =
         0.02622    0.00142    0.00352    0.00027
O4    5    0.568166    0.603915    0.650884    11.00000    0.06228    0.03105 =
         0.03650    0.00231    0.02500    0.00008
N2    4   -0.012950    0.360618    0.854901    11.00000    0.02854    0.02354 =
         0.02620    0.00101    0.00320   -0.00203
N7    4    0.429545    0.446092    0.727700    11.00000    0.03005    0.02403 =
         0.02521   -0.00089    0.00310    0.00189
N4    4   -0.082213    0.592195    0.697339    11.00000    0.04377    0.02249 =
         0.03443    0.00396    0.01249    0.00667
N8    4    0.433718    0.285859    0.738075    11.00000    0.04348    0.02384 =
         0.03732   -0.00104    0.00596   -0.00443
C42   1    0.573785    0.534323    0.858855    11.00000    0.02834    0.02539 =
         0.02115   -0.00036    0.00243   -0.00028
C34   1   -0.022654    0.456468    0.680823    11.00000    0.02872    0.02528 =
         0.02627    0.00020    0.00585    0.00038
AFIX  43
H34   2    0.013367    0.435245    0.652889    11.00000   -1.20000
AFIX   0
C2    1   -0.222400    0.334109    0.815872    11.00000    0.02911    0.02010 =
         0.03069    0.00281    0.00453   -0.00015
C32   1   -0.080342    0.540743    0.706688    11.00000    0.03066    0.02538 =
         0.02514    0.00167    0.00107    0.00260

C51   1    0.269353    0.566101    0.669555    11.00000    0.02699    0.03171 =
         0.02636    0.00350    0.00538    0.00417
C40   1    0.266356    0.556286    0.786492    11.00000    0.02966    0.01896 =
         0.02799   -0.00062    0.00544   -0.00123
C6    1   -0.217417    0.306188    0.703740    11.00000    0.02706    0.03107 =
         0.03132   -0.00587    0.00504   -0.00470
C15   1    0.084554    0.358916    0.881480    11.00000    0.02903    0.02752 =
         0.02243    0.00115    0.00209   -0.00197
C66   1    0.478685    0.417537    0.685359    11.00000    0.02754    0.02586 =
         0.02591   -0.00076    0.00231    0.00075
AFIX  43
H66   2    0.514689    0.434827    0.653359    11.00000   -1.20000
AFIX   0
C38   1    0.405501    0.543444    0.872097    11.00000    0.03301    0.02142 =
         0.02512    0.00159    0.00559   -0.00193
C43   1    0.620016    0.489217    0.880224    11.00000    0.03495    0.02336 =
         0.02295   -0.00020    0.00401    0.00207

C33   1   -0.028665    0.507814    0.666228    11.00000    0.03220    0.02649 =
         0.02590    0.00381    0.00701    0.00047
AFIX  43
H33   2    0.002040    0.521089    0.628847    11.00000   -1.20000
AFIX   0
C31   1   -0.129513    0.516923    0.758019    11.00000    0.03448    0.02771 =
         0.02478   -0.00036    0.00741    0.00408
AFIX  43
H31   2   -0.169723    0.536600    0.785018    11.00000   -1.20000
AFIX   0

C69   1    0.373185    0.367734    0.775081    11.00000    0.03429    0.03006 =
         0.02510   -0.00018    0.00435   -0.00536
AFIX  43
H69   2    0.333749    0.351734    0.806189    11.00000   -1.20000
AFIX   0
C67   1    0.479944    0.364790    0.685604    11.00000    0.02893    0.02642 =
         0.02854   -0.00468    0.00394    0.00035
AFIX  43
H67   2    0.515064    0.346673    0.653863    11.00000   -1.20000
AFIX   0
C44   1    0.715356    0.491731    0.905387    11.00000    0.03524    0.02995 =
         0.02309   -0.00044    0.00313    0.00679
AFIX  43
H44   2    0.746739    0.461023    0.919770    11.00000   -1.20000
AFIX   0
C41   1    0.161111    0.571159    0.781075    11.00000    0.03076    0.02801 =
         0.03110    0.00062    0.00589    0.00192
AFIX 137
H41A  2    0.153674    0.603367    0.756300    11.00000   -1.50000
H41B  2    0.137411    0.575659    0.825661    11.00000   -1.50000
H41C  2    0.123983    0.544098    0.757750    11.00000   -1.50000
AFIX   0

C3    1   -0.181752    0.351981    0.877234    11.00000    0.03065    0.02628 =
         0.02680    0.00178    0.00733    0.00087
AFIX  43
H3    2   -0.226435    0.359417    0.910055    11.00000   -1.20000
AFIX   0

C39   1    0.308083    0.549866    0.851145    11.00000    0.03102    0.02840 =
         0.02506   -0.00063    0.00702   -0.00210
AFIX  43
H39   2    0.263957    0.549878    0.885631    11.00000   -1.20000
AFIX   0
C47   1    0.623952    0.581078    0.861732    11.00000    0.03084    0.02359 =
         0.02815   -0.00041    0.00404   -0.00031

C18   1    0.274627    0.353124    0.935793    11.00000    0.02876    0.03708 =
         0.02380   -0.00060    0.00390   -0.00139
C17   1    0.231411    0.400143    0.921601    11.00000    0.03153    0.03165 =
         0.02796   -0.00341    0.00567   -0.00694
AFIX  43
H17   2    0.266931    0.430675    0.930811    11.00000   -1.20000
AFIX   0
C16   1    0.137205    0.403890    0.894168    11.00000    0.03214    0.02668 =
         0.02586   -0.00068    0.00533   -0.00201

C68   1    0.428909    0.337694    0.733150    11.00000    0.03077    0.02594 =
         0.02847   -0.00180   -0.00103   -0.00385
C4    1   -0.084194    0.360282    0.896418    11.00000    0.03487    0.02257 =
         0.02579    0.00293    0.00450    0.00033
C7    1   -0.268520    0.334009    0.654124    11.00000    0.02765    0.04112 =
         0.02908   -0.00277    0.00512   -0.00312
C70   1    0.376415    0.420222    0.770564    11.00000    0.03281    0.03021 =
         0.02457   -0.00353    0.00341   -0.00068
AFIX  43
H70   2    0.338682    0.439551    0.799590    11.00000   -1.20000
AFIX   0

C1    1   -0.325751    0.315631    0.815287    11.00000    0.02904    0.02985 =
         0.03592   -0.00020    0.00615   -0.00237
AFIX 137
H1A   2   -0.365280    0.335817    0.783221    11.00000   -1.50000
H1B   2   -0.350407    0.319749    0.859659    11.00000   -1.50000
H1C   2   -0.328479    0.279362    0.802603    11.00000   -1.50000
AFIX   0
C26   1    0.139172    0.311642    0.593749    11.00000    0.03504    0.03061 =
         0.02579   -0.00122    0.00573    0.00626
C20   1    0.128442    0.310930    0.892150    11.00000    0.03445    0.02556 =
         0.02580    0.00256    0.00123   -0.00237

C52   1    0.278638    0.617215    0.648570    11.00000    0.03192    0.03445 =
         0.03772    0.00953    0.00881    0.00597
C30   1   -0.118902    0.465223    0.768686    11.00000    0.03296    0.02738 =
         0.02498    0.00169    0.00740    0.00058
AFIX  43
H30   2   -0.151951    0.450302    0.804005    11.00000   -1.20000
AFIX   0

C56   1    0.220834    0.530249    0.628480    11.00000    0.02821    0.04072 =
         0.02662   -0.00236    0.00602    0.00578
C45   1    0.765768    0.537547    0.910084    11.00000    0.02913    0.03703 =
         0.02387   -0.00351    0.00425    0.00283
C46   1    0.718681    0.581848    0.887829    11.00000    0.03219    0.02892 =
         0.02958   -0.00356    0.00571   -0.00455
AFIX  43
H46   2    0.752178    0.613601    0.890517    11.00000   -1.20000
AFIX   0
C50   1    0.568604    0.438448    0.876805    11.00000    0.04367    0.02309 =
         0.03579    0.00307   -0.00213    0.00008
AFIX 137
H50A  2    0.503961    0.442376    0.893481    11.00000   -1.50000
H50B  2    0.605030    0.413286    0.904071    11.00000   -1.50000
H50C  2    0.563327    0.426603    0.830635    11.00000   -1.50000
AFIX   0

C14   1   -0.281042    0.391106    0.659973    11.00000    0.03139    0.03949 =
         0.03299    0.00520    0.00117   -0.00028
AFIX 137
H14A  2   -0.218090    0.407916    0.658426    11.00000   -1.50000
H14B  2   -0.309612    0.399145    0.702192    11.00000   -1.50000
H14C  2   -0.323582    0.403452    0.623112    11.00000   -1.50000
AFIX   0
C19   1    0.222571    0.308845    0.919573    11.00000    0.03570    0.03035 =
         0.02766    0.00225    0.00230    0.00282
AFIX  43
H19   2    0.251959    0.276362    0.927397    11.00000   -1.20000
AFIX   0
C11   1   -0.200635    0.253576    0.696056    11.00000    0.03164    0.03087 =
         0.04568   -0.00896    0.00627   -0.00345
C25   1    0.126882    0.259519    0.628765    11.00000    0.04894    0.02717 =
         0.04026   -0.00540    0.01677   -0.00099

C57   1    0.215986    0.474862    0.647958    11.00000    0.03337    0.03529 =
         0.03965   -0.01172   -0.00035    0.00186
AFIX 137
H57A  2    0.170935    0.456776    0.617143    11.00000   -1.50000
H57B  2    0.193691    0.472164    0.693165    11.00000   -1.50000
H57C  2    0.280163    0.459441    0.646298    11.00000   -1.50000
AFIX   0

C22   1    0.376488    0.349864    0.965953    11.00000    0.03180    0.04829 =
         0.03664   -0.00228   -0.00049   -0.00064
AFIX 137
H22A  2    0.422339    0.352912    0.930793    11.00000   -1.50000
H22B  2    0.385697    0.316822    0.988546    11.00000   -1.50000
H22C  2    0.387381    0.377746    0.998049    11.00000   -1.50000
AFIX   0

C71   1    0.496242    0.256830    0.695999    11.00000    0.04301    0.02414 =
         0.04911   -0.00635    0.00496   -0.00276
AFIX 137
H71A  2    0.470030    0.257881    0.649964    11.00000   -1.50000
H71B  2    0.499816    0.221155    0.711206    11.00000   -1.50000
H71C  2    0.560943    0.271923    0.698521    11.00000   -1.50000
AFIX   0

C21   1    0.075562    0.262538    0.872220    11.00000    0.04416    0.02451 =
         0.03997    0.00540   -0.00777   -0.00208
AFIX 137
H21A  2    0.059762    0.263065    0.824297    11.00000   -1.50000
H21B  2    0.016012    0.260214    0.896113    11.00000   -1.50000
H21C  2    0.116465    0.232812    0.883268    11.00000   -1.50000
AFIX   0

C62   1    0.626566    0.556598    0.562838    11.00000    0.03794    0.04022 =
         0.02741   -0.00279    0.00924   -0.00951
C49   1    0.869126    0.539454    0.936941    11.00000    0.03103    0.05002 =
         0.03409   -0.00790    0.00081    0.00323
AFIX 137
H49A  2    0.883426    0.508780    0.963742    11.00000   -1.50000
H49B  2    0.878944    0.570095    0.964602    11.00000   -1.50000
H49C  2    0.912130    0.540725    0.899921    11.00000   -1.50000
AFIX   0
C48   1    0.575553    0.629479    0.836505    11.00000    0.03614    0.02226 =
         0.04382    0.00221   -0.00074   -0.00336
AFIX 137
H48A  2    0.618311    0.658784    0.845783    11.00000   -1.50000
H48B  2    0.515199    0.634453    0.858822    11.00000   -1.50000
H48C  2    0.561662    0.626689    0.788499    11.00000   -1.50000
AFIX   0

C36   1   -0.027281    0.615573    0.645881    11.00000    0.04769    0.02557 =
         0.04140    0.00992    0.01122    0.00350
AFIX 137
H36A  2    0.040841    0.606224    0.652729    11.00000   -1.50000
H36B  2   -0.033895    0.652945    0.647937    11.00000   -1.50000
H36C  2   -0.051737    0.603317    0.602266    11.00000   -1.50000
AFIX   0
C8    1   -0.305843    0.307615    0.598092    11.00000    0.03440    0.05721 =
         0.03204   -0.00783    0.00233   -0.00357
AFIX  43
H8    2   -0.341047    0.326146    0.564315    11.00000   -1.20000
AFIX   0

C37   1    0.428014    0.549652    0.945673    11.00000    0.03733    0.04204 =
         0.02640    0.00000    0.00421    0.00258
AFIX 137
H37A  2    0.478343    0.525199    0.960220    11.00000   -1.50000
H37B  2    0.369718    0.543119    0.969754    11.00000   -1.50000
H37C  2    0.450601    0.584668    0.954823    11.00000   -1.50000
AFIX   0

C5    1   -0.061712    0.367938    0.969837    11.00000    0.03674    0.04875 =
         0.02777    0.00150    0.00355   -0.00071
AFIX 137
H5A   2   -0.121934    0.368730    0.993119    11.00000   -1.50000
H5B   2   -0.027281    0.400430    0.976982    11.00000   -1.50000
H5C   2   -0.021333    0.339620    0.987042    11.00000   -1.50000
AFIX   0

C54   1    0.182132    0.597432    0.547507    11.00000    0.03321    0.07159 =
         0.03059    0.01671    0.00985    0.01174
C55   1    0.178119    0.546766    0.568049    11.00000    0.03073    0.06384 =
         0.02639   -0.00476    0.00491    0.00744
AFIX  43
H55   2    0.145194    0.522480    0.540056    11.00000   -1.20000
AFIX   0

C23   1    0.093537    0.455485    0.878118    11.00000    0.03915    0.02540 =
         0.04197   -0.00074   -0.00141   -0.00380
AFIX 137
H23A  2    0.138297    0.482530    0.893495    11.00000   -1.50000
H23B  2    0.032819    0.459058    0.900406    11.00000   -1.50000
H23C  2    0.081048    0.458478    0.829998    11.00000   -1.50000
AFIX   0

C53   1    0.233655    0.631651    0.587731    11.00000    0.03676    0.05087 =
         0.04358    0.02276    0.01275    0.01028
AFIX  43
H53   2    0.238752    0.666251    0.573590    11.00000   -1.20000
AFIX   0
C59   1    0.337601    0.654515    0.690185    11.00000    0.04057    0.02531 =
         0.05844    0.00767    0.00903    0.00255
AFIX 137
H59A  2    0.404839    0.643014    0.693727    11.00000   -1.50000
H59B  2    0.312320    0.656419    0.734618    11.00000   -1.50000
H59C  2    0.334157    0.688477    0.669393    11.00000   -1.50000
AFIX   0

C35   1   -0.132618    0.625171    0.742387    11.00000    0.07177    0.02546 =
         0.04125   -0.00056    0.01742    0.01135
AFIX 137
H35A  2   -0.201436    0.616668    0.739913    11.00000   -1.50000
H35B  2   -0.124107    0.661096    0.729678    11.00000   -1.50000
H35C  2   -0.106242    0.619949    0.787894    11.00000   -1.50000
AFIX   0

C61   1    0.597714    0.611426    0.583188    11.00000    0.05186    0.04120 =
         0.03592    0.01037    0.01977    0.00461
C27   1    0.238172    0.334761    0.607379    11.00000    0.04126    0.04108 =
         0.04823   -0.00672    0.01398   -0.00315
AFIX 137
H27A  2    0.238931    0.369855    0.590030    11.00000   -1.50000
H27B  2    0.286283    0.314096    0.585561    11.00000   -1.50000
H27C  2    0.253397    0.335301    0.655371    11.00000   -1.50000
AFIX   0
C12   1   -0.138582    0.225095    0.746836    11.00000    0.03999    0.02434 =
         0.06218   -0.00319    0.00179   -0.00232
AFIX 137
H12A  2   -0.073403    0.239593    0.748765    11.00000   -1.50000
H12B  2   -0.135725    0.188808    0.734454    11.00000   -1.50000
H12C  2   -0.166103    0.228288    0.790446    11.00000   -1.50000
AFIX   0
C10   1   -0.239981    0.229024    0.639348    11.00000    0.03969    0.04006 =
         0.05888   -0.02275    0.00699   -0.00443
AFIX  43
H10   2   -0.230008    0.193228    0.634275    11.00000   -1.20000
AFIX   0
B1    3    0.052715    0.322590    0.687479    11.00000    0.02876    0.02272 =
         0.02960    0.00027    0.00178   -0.00050

B2    3    0.538790    0.553279    0.657608    11.00000    0.02982    0.03056 =
         0.02759    0.00172    0.00627   -0.00027
C9    1   -0.293048    0.255316    0.590355    11.00000    0.04023    0.06268 =
         0.04446   -0.02419    0.00310   -0.00656
C72   1    0.383847    0.259213    0.789459    11.00000    0.07312    0.02955 =
         0.04043    0.00161    0.01215   -0.01138
AFIX 137
H72A  2    0.409949    0.270277    0.833214    11.00000   -1.50000
H72B  2    0.393060    0.222158    0.784752    11.00000   -1.50000
H72C  2    0.314878    0.267224    0.785085    11.00000   -1.50000
AFIX   0

C28   1    0.114094    0.312200    0.520240    11.00000    0.05535    0.08607 =
         0.02791   -0.00263    0.00515    0.02492
AFIX 137
H28A  2    0.048136    0.299567    0.511890    11.00000   -1.50000
H28B  2    0.158993    0.290072    0.497541    11.00000   -1.50000
H28C  2    0.118827    0.347323    0.503431    11.00000   -1.50000
AFIX   0

C63   1    0.729786    0.542907    0.583558    11.00000    0.04048    0.05519 =
         0.05917    0.00336    0.01766    0.00106
AFIX 137
H63A  2    0.742355    0.551322    0.630574    11.00000   -1.50000
H63B  2    0.773810    0.562420    0.556674    11.00000   -1.50000
H63C  2    0.739947    0.506124    0.576826    11.00000   -1.50000
AFIX   0

C29   1    0.220075    0.228637    0.638678    11.00000    0.07252    0.03664 =
         0.05508    0.01135    0.02937    0.01978
AFIX 137
H29A  2    0.269255    0.249658    0.662278    11.00000   -1.50000
H29B  2    0.242857    0.218628    0.595327    11.00000   -1.50000
H29C  2    0.207850    0.197830    0.664783    11.00000   -1.50000
AFIX   0

C58   1    0.129097    0.614037    0.483465    11.00000    0.04479    0.11181 =
         0.03805    0.02882    0.00579    0.01487
AFIX 137
H58A  2    0.147420    0.591683    0.447126    11.00000   -1.50000
H58B  2    0.146177    0.649564    0.473440    11.00000   -1.50000
H58C  2    0.059428    0.611591    0.488451    11.00000   -1.50000
AFIX   0
C64   1    0.606753    0.543089    0.490495    11.00000    0.07373    0.08419 =
         0.02861   -0.00837    0.01612   -0.03560
AFIX 137
H64A  2    0.628738    0.508026    0.482490    11.00000   -1.50000
H64B  2    0.641305    0.566986    0.462689    11.00000   -1.50000
H64C  2    0.537375    0.545499    0.479423    11.00000   -1.50000
AFIX   0
C60   1    0.679054    0.650060    0.584521    11.00000    0.10482    0.03777 =
         0.06219   -0.00745    0.05017   -0.02207
AFIX 137
H60A  2    0.704189    0.652834    0.540119    11.00000   -1.50000
H60B  2    0.730699    0.638809    0.616137    11.00000   -1.50000
H60C  2    0.654961    0.683563    0.598170    11.00000   -1.50000
AFIX   0

C24   1    0.047539    0.226473    0.597909    11.00000    0.07612    0.06326 =
         0.08380   -0.04095    0.03124   -0.03187
AFIX 137
H24A  2    0.030096    0.199986    0.629621    11.00000   -1.50000
H24B  2    0.069920    0.210168    0.557698    11.00000   -1.50000
H24C  2   -0.008957    0.247789    0.586356    11.00000   -1.50000
AFIX   0
C13   1   -0.334893    0.227843    0.529229    11.00000    0.07121    0.08910 =
         0.06129   -0.04315   -0.00617   -0.00576
AFIX 137
H13A  2   -0.390076    0.247257    0.510243    11.00000   -1.50000
H13B  2   -0.356062    0.193452    0.541593    11.00000   -1.50000
H13C  2   -0.285598    0.225057    0.496326    11.00000   -1.50000
AFIX   0

C65   1    0.510040    0.631554    0.543000    11.00000    0.07634    0.11126 =
         0.07625    0.06310    0.03316    0.04277
AFIX 137
H65A  2    0.489087    0.663976    0.562169    11.00000   -1.50000
H65B  2    0.457668    0.606425    0.543981    11.00000   -1.50000
H65C  2    0.526887    0.637227    0.496962    11.00000   -1.50000
AFIX   0
HKLF 4


REM  126lglg24_auto_a.res in P2(1)/c
REM wR2 = 0.1124, GooF = S = 1.079, Restrained GooF = 1.079 for all data
REM R1 = 0.0386 for 13214 Fo > 4sig(Fo) and 0.0440 for all 15080 data
REM 821 parameters refined using 0 restraints

END

WGHT      0.0617      3.1100

REM Highest difference peak  0.628,  deepest hole -0.732,  1-sigma level  0.052
Q1    1   0.3798  0.5336  0.7242  11.00000  0.05    0.63
Q2    1   0.1559  0.2193  0.6141  11.00000  0.05    0.52
Q3    1  -0.1173  0.3428  0.7519  11.00000  0.05    0.52
Q4    1   0.5254  0.5278  0.7387  11.00000  0.05    0.49
Q5    1   0.0341  0.3415  0.7254  11.00000  0.05    0.49
Q6    1   0.0369  0.3557  0.7593  11.00000  0.05    0.48
Q7    1   0.4295  0.5013  0.7610  11.00000  0.05    0.47
Q8    1   0.5267  0.5394  0.6961  11.00000  0.05    0.42
Q9    1  -0.0658  0.3812  0.7825  11.00000  0.05    0.41
Q10   1   0.5261  0.5357  0.8415  11.00000  0.05    0.39
Q11   1   0.0375  0.3602  0.8643  11.00000  0.05    0.36
Q12   1   0.0379  0.2659  0.6791  11.00000  0.05    0.36
Q13   1  -0.0189  0.3576  0.8264  11.00000  0.05    0.34
Q14   1   0.0773  0.2585  0.6043  11.00000  0.05    0.34
Q15   1   0.8122  0.5388  0.9228  11.00000  0.05    0.32
Q16   1   0.5815  0.5419  0.6857  11.00000  0.05    0.30
Q17   1   0.4708  0.5216  0.8039  11.00000  0.05    0.30
Q18   1  -0.1369  0.3466  0.8808  11.00000  0.05    0.28
Q19   1   0.4562  0.5279  0.8390  11.00000  0.05    0.28
Q20   1   0.1812  0.4006  0.9094  11.00000  0.05    0.28
Q21   1   0.4933  0.5578  0.9606  11.00000  0.05    0.27
Q22   1   0.2161  0.5642  0.7826  11.00000  0.05    0.26
Q23   1   0.3577  0.5525  0.8580  11.00000  0.05    0.26
;
_shelx_res_checksum              56166
_shelx_hkl_file                  
;
   0   0   1    0.13    0.27
   0   0   1    0.27    0.22
   0   0  -1    0.33    0.22
   0   0   1    0.83    0.15
   0   0   1    0.26    0.33
   0   0  -2 7492.67  462.15
   0   0  -2 8297.61  462.15
   0   0  -2 8352.65  462.17
   0   0  -2 7119.17  462.14
   0   0   2 7854.76  462.15
   0   0   2 7261.31  462.15
   0   0  -3    0.07    0.56
   0   0  -3    0.21    0.80
   0   0   3    0.44    0.58
   0   0   3    0.11    0.46
   0   0   3   -0.06    0.98
   0   0  -3    0.25    0.45
   0   0  -3    0.21    0.33
   0   0  -3    0.19    0.51
   0   0   3   -0.14    0.23
   0   0  -3    0.16    0.77
   0   0  -3    0.20    0.64
   0   0  -3   -0.15    0.56
   0   0  -4  509.33   27.89
   0   0  -4  500.64   27.87
   0   0  -4  491.11   27.85
   0   0  -4  473.57   27.92
   0   0   4  425.10   27.89
   0   0   4  448.73   27.88
   0   0   4  417.42   27.87
   0   0   4  413.80   27.87
   0   0  -4  428.78   27.90
   0   0  -4  507.17   27.88
   0   0  -4  481.74   27.88
   0   0  -4  389.28   27.83
   0   0  -4  433.43   27.86
   0   0  -5    0.53    1.08
   0   0  -5   -0.25    0.77
   0   0  -5    0.68    0.89
   0   0  -5    0.20    1.14
   0   0  -5   -0.52    0.93
   0   0  -5   -0.33    0.69
   0   0  -5    0.09    0.77
   0   0  -5    0.30    0.64
   0   0  -5    0.55    1.21
   0   0   5    0.42    0.64
   0   0   5    0.48    1.42
   0   0   5   -0.23    0.81
   0   0   5   -0.23    0.65
   0   0  -5   -0.64    0.71
   0   0  -5   -0.06    0.77
   0   0  -5    0.01    0.79
   0   0  -5    0.43    0.98
   0   0  -5    0.01    0.68
   0   0  -5    0.16    0.78
   0   0  -5    0.04    0.61
   0   0  -5    0.31    0.91
   0   0  -6 1947.63  123.24
   0   0  -6 2024.82  123.21
   0   0  -6 1733.16  123.21
   0   0  -6 1882.38  123.21
   0   0  -6 1856.13  123.23
   0   0  -6 1863.53  123.19
   0   0  -6 1901.93  123.24
   0   0  -6 1920.52  123.25
   0   0  -6 1946.40  123.23
   0   0  -6 1655.03  123.21
   0   0  -6 1898.19  123.20
   0   0  -6 2071.57  123.18
   0   0  -6 1994.55  123.20
   0   0  -6 2005.94  123.26
   0   0   6 1952.52  123.21
   0   0   6 1957.56  123.21
   0   0   6 1915.12  123.21
   0   0  -6 1988.36  123.20
   0   0   6 1989.41  123.23
   0   0  -6 1930.59  123.23
   0   0  -6 1879.68  123.22
   0   0  -6 1904.95  123.21
   0   0  -6 2559.54  123.25
   0   0  -7   -0.07    0.94
   0   0  -7    0.40    1.04
   0   0  -7    0.60    1.15
   0   0  -7   -0.49    0.93
   0   0  -7    0.14    0.89
   0   0  -7   -0.58    0.83
   0   0  -7    0.37    0.88
   0   0  -7    0.23    0.77
   0   0  -7    0.04    0.80
   0   0  -7   -1.14    1.29
   0   0  -7    0.22    0.65
   0   0  -7    0.44    1.11
   0   0  -7    0.91    0.93
   0   0  -7    0.12    0.65
   0   0  -7    0.23    1.23
   0   0  -7    0.12    0.80
   0   0   7    0.47    0.68
   0   0   7   -1.01    0.66
   0   0   7    1.39    0.91
   0   0   7    0.43    0.70
   0   0  -7   -0.06    0.71
   0   0  -7   -0.06    0.65
   0   0  -7   -0.56    1.04
   0   0  -7    0.03    1.16
   0   0  -7   -0.08    1.08
   0   0  -7   -1.18    1.33
   0   0  -7    0.57    0.71
   0   0  -8 1792.35  108.76
   0   0  -8 2032.25  108.78
   0   0  -8 1631.95  108.78
   0   0  -8 1636.19  108.77
   0   0  -8 1746.41  108.74
   0   0  -8 1681.10  108.74
   0   0  -8 1612.50  108.76
   0   0  -8 1844.35  108.74
   0   0  -8 1664.16  108.77
   0   0  -8 1905.59  108.75
   0   0  -8 1679.63  108.71
   0   0  -8 1710.99  108.78
   0   0  -8 1701.30  108.75
   0   0  -8 1740.16  108.74
   0   0  -8 1674.39  108.72
   0   0  -8 1531.06  108.77
   0   0  -8 1610.31  108.72
   0   0   8 1633.96  108.70
   0   0   8 1706.95  108.73
   0   0   8 1668.71  108.71
   0   0  -8 1680.67  108.73
   0   0   8 1692.40  108.75
   0   0   8 1651.16  108.77
   0   0   8 1735.93  108.76
   0   0   8 1806.57  108.72
   0   0  -8 1727.78  108.79
   0   0  -8 1791.07  108.73
   0   0  -8 1734.44  108.69
   0   0  -9   -0.26    1.32
   0   0  -9    1.05    1.21
   0   0  -9    0.16    1.04
   0   0  -9    0.32    0.92
   0   0  -9    0.28    1.01
   0   0  -9    0.10    0.87
   0   0  -9    0.56    0.96
   0   0  -9   -0.41    0.68
   0   0  -9    1.26    1.30
   0   0  -9   -0.50    0.99
   0   0  -9   -0.15    1.39
   0   0  -9    0.87    0.88
   0   0  -9   -0.15    0.70
   0   0  -9   -0.75    1.40
   0   0  -9   -0.30    0.66
   0   0  -9   -0.67    0.74
   0   0   9    0.35    0.79
   0   0   9    0.22    0.95
   0   0   9    0.51    0.54
   0   0   9   -0.28    0.64
   0   0  -9   -0.35    0.83
   0   0   9    0.10    0.72
   0   0  -9    0.48    1.01
   0   0  -9    0.61    1.06
   0   0  -9   -0.90    1.35
   0   0   9    0.41    1.81
   0   0 -10  265.31   16.90
   0   0 -10  268.23   16.80
   0   0 -10  243.00   16.81
   0   0 -10  242.79   16.88
   0   0 -10  271.92   16.80
   0   0 -10  263.63   16.88
   0   0 -10  254.52   16.75
   0   0 -10  264.55   16.81
   0   0 -10  269.07   16.85
   0   0 -10  271.34   16.81
   0   0 -10  265.64   16.84
   0   0 -10  257.26   16.91
   0   0 -10  242.22   16.78
   0   0  10  259.09   16.86
   0   0 -10  274.36   16.80
   0   0  10  255.08   16.82
   0   0 -10  271.85   16.87
   0   0 -10  234.18   16.82
   0   0 -10  340.86   16.88
   0   0 -10  258.49   16.89
   0   0 -10  249.15   16.87
   0   0 -10  291.76   16.85
   0   0  10  270.50   16.85
   0   0 -10  251.48   16.79
   0   0  10  266.95   16.84
   0   0  10  262.25   16.80
   0   0 -11    1.11    1.50
   0   0 -11    0.54    1.27
   0   0 -11    0.30    1.05
   0   0 -11   -1.14    1.54
   0   0 -11    0.13    0.67
   0   0 -11    0.12    0.88
   0   0 -11    0.15    0.96
   0   0 -11   -0.14    1.14
   0   0 -11    0.77    1.06
   0   0 -11    0.90    0.96
   0   0 -11   -0.03    1.24
   0   0 -11   -0.03    1.38
   0   0  11    0.47    0.86
   0   0  11    0.32    0.97
   0   0  11   -0.59    1.00
   0   0 -11   -0.06    0.88
   0   0  11   -0.26    0.89
   0   0 -11    0.41    1.15
   0   0 -11   -0.02    1.10
   0   0 -11    1.16    1.02
   0   0 -11    0.68    1.36
   0   0 -11    0.47    1.07
   0   0 -12  205.74   11.72
   0   0 -12  165.53   11.64
   0   0  12  173.47   11.70
   0   0  12  180.49   11.71
   0   0  12  200.85   11.79
   0   0 -12  182.52   11.66
   0   0  12  163.47   11.68
   0   0 -12  177.52   11.78
   0   0 -12  185.84   11.72
   0   0 -12  182.03   11.72
   0   0 -12  176.81   11.69
   0   0 -12  203.43   11.75
   0   0 -12  176.36   11.79
   0   0 -12  181.28   11.75
   0   0 -12  188.25   11.67
   0   0 -12  179.31   11.68
   0   0 -12  184.17   11.66
   0   0 -12  167.32   11.78
   0   0 -12  177.31   11.77
   0   0 -13   -0.26    1.27
   0   0 -13    0.44    1.11
   0   0 -13   -0.33    0.95
   0   0 -13   -0.25    1.12
   0   0 -13   -0.25    1.46
   0   0 -13    0.95    1.17
   0   0  13   -0.97    1.39
   0   0  13    1.17    1.67
   0   0  13   -0.99    1.16
   0   0  13   -0.30    1.25
   0   0 -13    0.31    0.93
   0   0  13    0.93    1.88
   0   0 -13    0.03    1.45
   0   0 -13   -0.36    1.54
   0   0 -13    0.34    1.20
   0   0 -13    0.10    0.91
   0   0  14  109.89    6.52
   0   0  14   91.77    6.40
   0   0  14  103.85    6.41
   0   0  14  101.99    6.60
   0   0 -14   91.00    6.46
   0   0 -14   90.24    6.45
   0   0 -14   99.21    6.39
   0   0 -14  100.86    6.44
   0   0 -14  102.75    6.29
   0   0 -14  100.60    6.30
   0   0 -14   99.35    6.46
   0   0 -14   82.18    6.38
   0   0 -14   87.37    6.31
   0   0 -14  102.94    6.40
   0   0  15    0.80    1.99
   0   0  15    3.41    2.27
   0   0 -15   -0.64    1.13
   0   0 -15   -0.81    1.55
   0   0 -15   -0.58    1.83
   0   0 -15   -0.03    1.20
   0   0 -15    1.25    1.59
   0   0 -15   -0.29    1.05
   0   0  15    1.15    1.65
   0   0 -15    0.38    1.40
   0   0 -15    0.87    1.65
   0   0 -15   -0.07    1.53
   0   0 -15   -0.24    1.21
   0   0 -15   -0.04    1.53
   0   0 -15    0.38    1.56
   0   0  16   23.15    2.95
   0   0 -16   22.97    2.03
   0   0 -16   11.33    2.36
   0   0 -16   16.66    2.24
   0   0 -16   25.86    2.18
   0   0 -16   21.07    2.31
   0   0 -16   24.60    2.14
   0   0 -16   17.80    2.18
   0   0 -16   18.84    2.37
   0   0 -16   21.88    2.05
   0   0 -16   20.72    1.91
   0   0  16   22.94    3.98
   0   0  16   21.35    2.79
   0   0  17    2.22    4.02
   0   0  17    0.35    2.40
   0   0 -17   -1.31    1.65
   0   0 -17   -0.36    1.84
   0   0 -17    0.04    1.51
   0   0 -17   -1.84    1.82
   0   0  17   -1.02    2.73
   0   0 -17   -1.95    1.53
   0   0 -17   -0.57    1.73
   0   0 -17    1.97    1.90
   0   0 -17    0.30    1.37
   0   0 -18   36.84    3.01
   0   0  18   35.61    3.95
   0   0  18   39.72    5.05
   0   0  18   33.41    3.81
   0   0  18   40.19    4.02
   0   0 -18   33.79    3.16
   0   0 -18   43.22    3.37
   0   0 -18   39.04    3.20
   0   0 -18   36.32    3.30
   0   0 -18   46.40    3.16
   0   0 -18   32.67    3.44
   0   0 -18   42.89    3.28
   0   0  19    1.45    4.40
   0   0  19    1.92    2.65
   0   0  19    1.14    3.97
   0   0 -19   -0.40    1.45
   0   0 -19    2.14    2.07
   0   0 -19   -2.11    2.38
   0   0 -19   -0.42    1.82
   0   0 -19    1.79    1.85
   0   0 -19   -0.33    1.71
   0   0 -19   -1.27    2.45
   0   0 -19    1.96    2.19
   0   0  19   -1.24    3.14
   0   0  19    0.34    2.83
   0   0 -19    1.98    1.88
   0   0  20    0.20    4.36
   0   0  20    3.87    3.92
   0   0 -20   -0.04    1.70
   0   0 -20   -1.42    1.70
   0   0 -20    0.93    2.34
   0   0 -20   -0.56    1.81
   0   0 -20   -1.23    2.34
   0   0 -20   -0.36    1.82
   0   0 -20    1.60    2.08
   0   0 -20    0.60    1.97
   0   0  20    1.50    2.74
   0   0 -20    2.26    1.83
   0   0 -20   -0.12    1.54
   0   0 -21   -1.79    1.33
   0   0 -21   -0.36    1.72
   0   0  21    0.28    3.83
   0   0 -21   -1.03    1.60
   0   0 -22    1.80    1.99
   0   0 -22    5.15    1.97
   0   0 -22    6.52    1.63
   0   0 -22    4.44    1.80
   0   0 -22    6.19    1.42
   0   0 -22    4.01    1.56
   0   0  22    6.23    4.02
   0   0  22    8.02    3.15
   0   0 -23   -0.27    1.68
   0   0 -23    1.44    1.37
   0   0 -23    2.23    1.74
   0   0 -23   -0.53    1.51
   0   0 -23    0.23    1.17
   0   0 -23   -0.93    1.29
   0   0 -23   -1.21    1.31
   0   0  23    2.03    2.67
   0   0 -24   19.85    2.34
   0   0 -24   25.20    2.07
   0   0 -24   22.64    2.06
   0   0 -25   -0.59    1.08
   0  -1   0    0.40    0.20
   0  -1   0    0.10    0.16
   0   1   0    0.12    0.21
   0  -1  -1   39.87    2.90
   0   1   1   40.28    2.88
   0  -1  -1   44.61    2.97
   0  -1   1   51.56    2.92
   0   1  -1   58.15    2.93
   0   1  -1   67.51    2.92
   0  -1   1   61.37    2.90
   0   1   1   37.87    2.90
   0   1  -1   61.65    2.93
   0   1  -1   65.53    2.91
   0  -1  -1   44.69    2.90
   0   1   1   43.73    2.90
   0   1   1   44.14    2.88
   0  -1  -1   43.65    2.90
   0  -1  -1   42.16    2.89
   0   1   1   42.73    2.90
   0  -1  -1   43.61    2.89
   0  -1  -1   42.09    2.89
   0  -1  -1   43.65    2.89
   0  -1  -1   46.82    2.89
   0   1   1   42.82    2.89
   0   1   1   48.43    2.90
   0   1   1   41.97    2.89
   0   1   1   46.59    2.90
   0   1  -1   62.86    2.93
   0   1  -1   51.16    2.90
   0  -1  -1   40.99    2.90
   0  -1  -1   42.78    2.88
   0   1   1   34.75    2.90
   0   1   1   42.69    2.89
   0  -1  -1   40.48    2.89
   0   1   2    0.80    0.23
   0  -1  -2    0.57    0.40
   0  -1  -2    0.88    0.29
   0  -1  -2    0.80    0.44
   0   1  -2    0.72    0.44
   0   1  -2    0.77    0.40
   0   1  -2    0.15    0.61
   0   1  -2    0.63    0.41
   0  -1   2    0.37    0.38
   0  -1  -2    0.66    0.53
   0   1  -2   -0.24    0.59
   0   1  -2    0.38    0.38
   0  -1  -2    0.03    0.24
   0  -1  -2    0.33    0.33
   0   1   2    0.26    0.33
   0   1   2    0.41    0.26
   0   1   2    0.64    0.37
   0  -1  -2    0.54    0.27
   0   1   2    0.60    0.24
   0   1   2    0.88    0.27
   0   1   2    0.81    0.25
   0   1  -2    0.75    0.33
   0   1   2    0.18    0.40
   0  -1  -2    0.57    0.36
   0  -1  -2    0.31    0.73
   0  -1  -2    0.66    0.33
   0   1   2    0.41    0.73
   0   1   2    0.57    0.40
   0   1   2    0.32    0.32
   0  -1  -2   -0.46    0.71
   0  -1  -2    0.36    0.26
   0   1  -2    0.39    0.43
   0   1  -2    0.78    0.68
   0  -1  -2    0.37    0.49
   0   1  -3  105.15    6.23
   0  -1  -3   91.62    6.25
   0   1   3   92.39    6.25
   0  -1  -3   91.67    6.23
   0  -1  -3   87.03    6.30
   0   1   3   88.99    6.30
   0   1   3  103.54    6.23
   0   1   3  100.44    6.22
   0   1   3  107.15    6.25
   0   1   3   92.36    6.22
   0   1   3   97.51    6.24
   0   1  -3  113.55    6.32
   0  -1  -3   93.77    6.29
   0   1  -3  113.27    6.24
   0  -1  -3  100.36    6.21
   0   1  -3  105.64    6.27
   0  -1  -3   99.09    6.23
   0  -1  -3   75.68    6.21
   0   1  -3  119.91    6.31
   0   1  -3  132.38    6.31
   0  -1  -3  105.66    6.27
   0  -1  -3  106.06    6.26
   0   1   3   90.62    6.22
   0  -1  -3   95.74    6.22
   0  -1  -4  408.05   25.77
   0   1  -4  403.39   25.76
   0   1   4  379.13   25.76
   0   1   4  378.82   25.77
   0   1   4  392.39   25.75
   0   1   4  409.07   25.79
   0  -1   4  403.07   25.78
   0   1   4  388.86   25.77
   0  -1   4  402.19   25.79
   0  -1   4  395.71   25.77
   0  -1  -4  383.33   25.78
   0   1   4  356.41   25.79
   0   1  -4  491.33   25.83
   0   1  -4  505.43   25.83
   0  -1  -4  436.61   25.79
   0  -1  -4  424.06   25.78
   0  -1  -4  367.93   25.74
   0  -1  -4  399.50   25.76
   0   1  -4  467.48   25.79
   0  -1  -4  413.80   25.74
   0   1  -4  454.20   25.76
   0   1  -4  454.84   25.82
   0  -1   5 1271.10   92.65
   0  -1  -5 1496.53   92.69
   0  -1  -5 1105.64   92.70
   0   1  -5 1351.57   92.71
   0  -1  -5 1453.81   92.69
   0   1  -5 1523.08   92.71
   0   1  -5 1495.07   92.69
   0  -1  -5 1459.90   92.72
   0   1  -5 1436.31   92.72
   0   1  -5 1470.95   92.70
   0   1  -5 1386.92   92.70
   0   1  -5 1453.77   92.67
   0  -1  -5 1494.01   92.68
   0   1   5 1476.59   92.67
   0   1   5 1454.39   92.67
   0   1   5 1421.14   92.65
   0  -1   5 1486.07   92.69
   0   1   5 1393.68   92.70
   0  -1   5 1455.06   92.70
   0  -1   5 1481.55   92.69
   0   1   5 1494.94   92.69
   0   1   5 1506.86   92.71
   0   1  -5 1465.79   92.68
   0   1  -5 1545.82   92.72
   0   1  -5 1538.41   92.69
   0   1  -5 1556.25   92.72
   0   1  -5 2004.95   92.72
   0  -1  -5 1755.52   92.72
   0  -1  -5 1455.51   92.68
   0   1  -5 1556.80   92.70
   0  -1  -5 1428.00   92.69
   0  -1  -5 1477.61   92.71
   0   1  -5 1490.47   92.71
   0   1  -5 1448.95   92.69
   0   1  -5 1573.75   92.67
   0  -1  -5 1491.86   92.65
   0  -1  -5 1389.22   92.67
   0   1  -5 1678.05   92.70
   0   1  -5 1585.95   92.73
   0   1  -6   24.73    1.98
   0   1  -6   23.91    2.02
   0   1  -6   25.12    1.77
   0   1  -6   26.85    2.08
   0   1  -6   22.37    1.88
   0   1  -6   28.27    2.00
   0   1  -6   23.44    1.87
   0  -1  -6   24.80    2.06
   0  -1  -6   19.98    1.80
   0  -1  -6   22.69    1.84
   0   1  -6   27.88    1.82
   0  -1  -6   23.14    1.86
   0  -1  -6   26.17    1.95
   0  -1  -6   24.30    1.80
   0   1  -6   24.13    1.89
   0   1  -6   24.40    1.84
   0  -1  -6   24.20    1.86
   0   1  -6   25.29    2.07
   0  -1  -6   26.10    1.84
   0  -1  -6   22.02    2.01
   0  -1  -6   24.79    1.82
   0   1  -6   26.43    1.79
   0   1   6   28.90    1.83
   0   1   6   26.15    1.77
   0   1   6   24.36    1.61
   0   1   6   23.74    1.68
   0  -1   6   24.89    2.22
   0   1   6   25.97    1.76
   0   1  -6   26.58    1.79
   0   1   6   26.42    2.25
   0  -1   6   25.90    1.86
   0  -1  -6   24.09    1.77
   0   1   6   26.79    1.87
   0  -1   6   24.99    1.82
   0   1  -6   37.66    1.95
   0  -1  -6   33.81    1.94
   0   1  -6   17.42    1.83
   0   1  -6   20.71    1.97
   0   1  -6   25.65    1.97
   0  -1  -6   27.04    2.04
   0   1  -6   25.06    2.06
   0   1  -6   22.11    1.78
   0  -1  -6   17.40    1.73
   0   1  -6   28.43    1.78
   0   1  -6   24.81    1.85
   0   1  -6   29.79    2.08
   0  -1  -6   27.45    1.69
   0  -1  -7   97.56    7.50
   0  -1  -7  134.95    7.55
   0   1  -7  103.13    7.51
   0   1  -7  174.92    7.57
   0   1  -7  109.79    7.46
   0  -1  -7  111.70    7.44
   0   1  -7  110.92    7.49
   0  -1  -7  108.00    7.51
   0  -1  -7  113.11    7.48
   0   1  -7  115.63    7.52
   0   1  -7  108.90    7.57
   0   1  -7  116.48    7.54
   0  -1  -7  119.05    7.57
   0  -1  -7  112.35    7.51
   0   1  -7  118.55    7.59
   0   1  -7  126.84    7.48
   0   1  -7  117.67    7.51
   0   1  -7  124.68    7.56
   0   1  -7  136.77    7.50
   0  -1  -7  101.15    7.43
   0  -1  -7  107.34    7.47
   0  -1  -7  112.42    7.57
   0  -1  -7  114.70    7.49
   0   1  -7  112.64    7.46
   0   1  -7  122.17    7.51
   0  -1  -7  124.07    7.48
   0  -1  -7  124.90    7.50
   0  -1  -7   92.19    7.55
   0   1  -7  118.44    7.59
   0   1   7  111.30    7.42
   0   1   7  105.94    7.44
   0  -1  -7  114.41    7.47
   0   1  -7  108.92    7.46
   0   1   7  116.49    7.51
   0   1   7  116.97    7.47
   0   1   7  111.12    7.43
   0   1   7  102.66    7.52
   0   1   7  113.63    7.48
   0  -1   7  122.82    7.52
   0  -1   7  115.83    7.61
   0  -1  -7  117.69    7.46
   0   1  -7  121.78    7.48
   0  -1   7  116.51    7.48
   0  -1   7  119.05    7.48
   0   1  -7  125.68    7.52
   0   1  -7  116.16    7.58
   0   1  -7  123.04    7.54
   0   1  -7  111.89    7.54
   0  -1  -7  116.23    7.58
   0   1  -7  129.02    7.61
   0   1  -7  131.54    7.48
   0   1  -7  131.58    7.45
   0  -1  -7  100.81    7.45
   0  -1  -7  121.35    7.41
   0   1  -7  134.41    7.53
   0  -1  -8  132.27    7.20
   0   1  -8  148.23    7.21
   0  -1  -8   98.06    7.15
   0   1  -8  112.36    7.18
   0   1  -8  118.43    7.12
   0  -1  -8  111.40    7.08
   0  -1  -8  116.73    7.10
   0   1  -8  111.97    7.18
   0  -1  -8  115.31    7.14
   0  -1  -8  108.61    7.17
   0   1  -8  113.40    7.15
   0  -1  -8  112.33    7.13
   0  -1  -8  110.96    7.15
   0   1  -8  116.77    7.27
   0  -1  -8   94.15    7.23
   0   1  -8  111.25    7.24
   0  -1  -8  115.61    7.21
   0   1  -8  113.63    7.22
   0   1  -8  113.48    7.22
   0  -1  -8   96.79    7.07
   0   1  -8  110.20    7.15
   0   1  -8  109.72    7.15
   0  -1  -8  109.83    7.24
   0  -1  -8  116.36    7.14
   0   1  -8  118.37    7.13
   0   1  -8  113.38    7.25
   0  -1  -8  113.90    7.23
   0   1  -8  112.01    7.11
   0  -1  -8  107.75    7.15
   0  -1  -8  106.99    7.13
   0   1  -8  118.28    7.14
   0  -1  -8  109.29    7.15
   0   1   8  109.43    7.07
   0   1   8  112.56    7.10
   0   1  -8  105.27    7.11
   0   1   8  104.44    7.13
   0   1   8  108.55    7.07
   0  -1   8  113.67    7.09
   0   1   8  106.92    7.09
   0   1   8  118.59    7.17
   0  -1   8  111.13    7.13
   0  -1  -8  109.86    7.11
   0  -1   8  110.32    7.14
   0  -1   8  117.36    7.19
   0   1   8  112.61    7.15
   0   1   8  106.38    7.18
   0   1  -8  112.48    7.13
   0  -1   8   95.93    7.03
   0  -1   8  125.04    7.22
   0   1   8  103.24    7.16
   0   1   8  118.10    7.30
   0   1  -8  125.63    7.18
   0   1  -8  107.34    7.21
   0   1  -8  111.73    7.25
   0  -1  -8  115.49    7.26
   0   1  -8  114.48    7.20
   0   1  -8  122.90    7.09
   0  -1  -8  101.50    7.05
   0  -1  -8  108.62    7.11
   0   1  -8  111.60    7.12
   0   1  -8  112.24    7.29
   0   1  -9   24.50    2.37
   0  -1  -9   28.26    2.34
   0  -1  -9   29.91    2.39
   0   1  -9   24.97    2.30
   0   1  -9   36.04    2.40
   0   1  -9   35.54    2.44
   0  -1  -9   37.33    2.45
   0   1  -9   38.27    2.49
   0  -1  -9   31.13    2.33
   0  -1  -9   31.59    2.30
   0   1  -9   33.87    2.37
   0  -1  -9   36.04    2.38
   0  -1  -9   35.93    2.30
   0   1  -9   37.14    2.38
   0   1  -9   37.79    2.31
   0  -1  -9   27.62    2.27
   0   1  -9   33.05    2.46
   0   1  -9   34.17    2.29
   0   1  -9   30.30    2.57
   0  -1  -9   27.70    2.16
   0  -1  -9   31.49    2.54
   0  -1  -9   29.18    2.32
   0   1  -9   31.59    2.28
   0   1  -9   29.94    2.34
   0   1  -9   31.71    2.35
   0  -1  -9   31.75    2.27
   0  -1  -9   28.93    2.58
   0   1  -9   26.07    2.21
   0  -1  -9   37.07    2.17
   0  -1  -9   36.29    2.20
   0   1  -9   33.12    2.22
   0   1  -9   25.27    2.51
   0  -1  -9   24.73    2.49
   0   1   9   34.49    2.20
   0  -1  -9   30.55    2.28
   0  -1   9   33.19    2.24
   0   1   9   31.37    2.26
   0   1   9   35.13    2.39
   0  -1   9   33.38    2.16
   0   1   9   30.15    2.35
   0  -1   9   36.33    2.82
   0  -1   9   30.09    2.24
   0   1  -9   32.06    2.24
   0  -1  -9   31.34    2.25
   0   1   9   30.42    2.28
   0   1  -9   35.85    2.35
   0  -1   9   31.11    2.66
   0   1   9   26.31    2.47
   0   1   9   29.98    2.79
   0  -1  -9   33.10    2.54
   0   1  -9   30.25    2.53
   0   1  -9   31.13    2.62
   0   1  -9   30.97    2.25
   0  -1  -9   25.24    2.21
   0   1  -9   31.28    2.18
   0  -1 -10    0.69    1.18
   0  -1 -10   -0.17    1.03
   0   1 -10   -0.74    1.15
   0   1 -10    0.04    1.05
   0  -1 -10   -0.38    1.13
   0   1 -10    0.64    1.10
   0   1 -10    1.68    1.30
   0  -1 -10    1.60    1.37
   0  -1 -10    0.49    1.25
   0   1 -10    1.09    1.24
   0   1 -10    0.47    1.10
   0  -1 -10    0.86    0.92
   0   1 -10    1.64    1.12
   0   1 -10    1.28    0.88
   0  -1 -10    1.64    1.10
   0  -1 -10    0.21    0.99
   0   1 -10    0.61    1.48
   0  -1 -10    0.77    0.64
   0  -1 -10   -0.85    1.05
   0  -1 -10    0.81    0.94
   0   1 -10    0.07    1.34
   0   1 -10    1.30    0.75
   0   1 -10   -0.53    1.03
   0   1 -10   -0.38    0.92
   0  -1 -10    0.93    1.37
   0  -1 -10   -0.15    0.88
   0  -1 -10    0.53    1.56
   0   1 -10    0.18    1.04
   0   1 -10    1.64    0.94
   0  -1 -10    1.17    0.69
   0   1 -10    1.97    1.32
   0  -1 -10    0.92    0.94
   0  -1  10    0.71    0.78
   0   1  10    0.35    1.06
   0   1  10    0.33    1.03
   0  -1  10   -0.29    0.89
   0   1  10    1.09    0.90
   0  -1  10    0.35    1.07
   0   1  10    0.06    0.90
   0  -1  10    0.97    0.76
   0   1 -10    1.18    0.85
   0  -1 -10    0.68    0.81
   0  -1 -10   -0.51    1.38
   0   1 -10    0.77    1.37
   0  -1 -10    1.23    1.10
   0   1  10    0.75    1.93
   0   1 -10    0.10    0.83
   0  -1 -10    0.35    0.77
   0   1 -11    4.00    1.09
   0   1 -11    5.06    1.33
   0   1 -11    2.31    1.11
   0   1 -11    4.88    1.58
   0  -1 -11    4.36    1.25
   0   1 -11    2.29    0.78
   0  -1 -11    3.08    1.47
   0  -1 -11    5.19    1.54
   0   1 -11    4.90    1.02
   0   1 -11    3.92    0.99
   0  -1 -11    4.94    0.96
   0  -1 -11    2.67    1.08
   0  -1 -11    4.27    1.00
   0   1 -11    5.45    1.03
   0  -1 -11    5.06    1.11
   0  -1 -11    5.18    0.99
   0   1 -11    4.39    1.18
   0   1 -11    4.13    1.19
   0   1 -11    5.37    1.29
   0   1 -11    3.68    1.32
   0  -1 -11    5.23    1.31
   0  -1 -11    4.81    1.41
   0   1 -11    4.54    1.47
   0  -1 -11    3.35    0.99
   0   1  11    4.29    0.99
   0   1  11    5.52    1.20
   0   1  11    6.16    1.59
   0   1  11    3.59    1.20
   0  -1  11    4.73    1.06
   0  -1  11    4.05    0.90
   0   1 -11    4.96    0.98
   0  -1  11    3.85    0.85
   0  -1 -11    5.01    0.98
   0  -1  11    3.98    1.19
   0   1 -11    4.96    1.08
   0  -1 -11    3.18    1.11
   0   1 -11    2.06    1.22
   0  -1 -11    3.85    1.20
   0   1 -11    3.42    1.18
   0  -1 -11    3.34    1.24
   0   1 -11    1.74    1.45
   0   1 -11    3.02    1.42
   0   1 -11    3.58    1.08
   0  -1 -11    4.72    1.22
   0   1  11    3.68    2.06
   0   1 -12  140.51    9.27
   0   1 -12  152.30    9.29
   0   1 -12  125.52    9.29
   0  -1 -12  126.12    9.26
   0  -1 -12  142.45    9.17
   0  -1 -12  139.13    9.14
   0   1 -12  137.21    9.27
   0  -1 -12  150.60    9.15
   0   1 -12  146.78    9.14
   0   1 -12  155.19    9.16
   0   1 -12  144.45    9.18
   0   1 -12  140.10    9.28
   0   1 -12  142.04    9.08
   0  -1 -12  133.19    9.19
   0   1 -12  136.41    9.21
   0  -1 -12  136.66    9.15
   0  -1 -12  137.40    9.19
   0   1 -12  142.84    9.20
   0   1 -12  134.19    9.27
   0  -1 -12  134.88    9.24
   0  -1 -12  134.62    9.26
   0   1 -12  134.83    9.24
   0   1 -12  146.24    9.31
   0   1  12  161.79    9.30
   0   1  12  138.72    9.23
   0  -1  12  132.93    9.19
   0   1  12  155.10    9.30
   0  -1  12  133.35    9.19
   0   1  12  129.64    9.22
   0  -1 -12  139.76    9.13
   0  -1  12  134.37    9.17
   0   1 -12  144.17    9.14
   0   1 -12  139.00    9.21
   0  -1 -12  135.20    9.19
   0  -1 -12  157.63    9.24
   0   1 -12  143.93    9.18
   0   1 -12  152.73    9.19
   0  -1 -12  161.90    9.22
   0   1 -12  147.13    9.14
   0  -1 -12  129.30    9.12
   0  -1 -13  228.57   14.36
   0   1 -13  233.82   14.40
   0   1 -13  210.12   14.47
   0  -1 -13  230.44   14.38
   0  -1 -13  206.10   14.41
   0   1 -13  208.34   14.40
   0  -1 -13  233.50   14.43
   0   1 -13  201.37   14.46
   0  -1 -13  195.45   14.47
   0  -1 -13  250.83   14.44
   0   1  13  237.34   14.52
   0   1  13  249.57   14.52
   0  -1  13  215.01   14.41
   0   1  13  219.13   14.44
   0  -1  13  258.28   14.49
   0   1  13  224.44   14.46
   0  -1  13  216.36   14.42
   0  -1 -13  229.12   14.36
   0   1  13  232.94   14.52
   0   1 -13  220.85   14.35
   0   1 -13  218.12   14.46
   0   1 -13  238.04   14.49
   0   1 -13  188.17   14.46
   0  -1 -13  218.73   14.47
   0   1 -13  218.26   14.42
   0   1 -13  233.40   14.36
   0  -1 -14   18.83    1.79
   0   1  14   20.65    2.15
   0  -1  14   22.43    1.97
   0  -1  14   16.82    1.79
   0  -1  14   15.94    1.78
   0   1  14   18.27    1.99
   0  -1  14   17.89    2.39
   0   1  14   21.45    2.46
   0  -1 -14   15.52    1.98
   0  -1 -14   14.65    2.10
   0   1 -14   15.71    2.00
   0   1 -14   16.70    1.98
   0   1 -14    9.97    2.14
   0   1 -14   15.25    1.84
   0  -1 -14   18.22    1.96
   0   1 -14   19.42    1.95
   0  -1 -14   17.56    1.62
   0   1 -14   17.10    1.61
   0   1 -14   17.41    1.62
   0   1 -14   15.57    2.06
   0  -1 -14   19.05    2.06
   0   1 -14   20.02    2.00
   0  -1 -14   18.76    1.93
   0   1 -14   16.14    2.07
   0   1 -14   14.25    1.65
   0  -1 -14   16.43    1.70
   0   1 -14   16.61    1.94
   0   1 -14   12.13    1.79
   0  -1 -14   14.09    1.80
   0  -1  15   44.46    3.34
   0   1  15   35.81    3.48
   0  -1  15   46.01    3.52
   0   1  15   40.41    3.62
   0   1  15   39.62    4.43
   0   1  15   41.18    3.30
   0   1 -15   40.38    3.09
   0  -1 -15   39.89    3.14
   0   1  15   45.40    3.72
   0  -1  15   46.35    3.67
   0  -1 -15   21.33    3.39
   0  -1 -15   43.54    3.37
   0  -1 -15   41.39    3.40
   0   1 -15   29.39    3.41
   0   1 -15   45.62    3.39
   0   1 -15   46.04    3.25
   0   1 -15   37.74    3.29
   0  -1 -15   40.41    3.26
   0   1 -15   43.27    3.07
   0  -1 -15   41.54    3.06
   0   1 -15   45.41    3.16
   0  -1 -15   38.85    3.38
   0   1 -15   40.42    3.32
   0   1 -15   43.18    3.13
   0  -1 -15   51.85    3.29
   0  -1 -15   44.43    3.13
   0   1 -15   47.15    3.32
   0   1 -15   49.04    3.45
   0   1 -15   52.66    3.26
   0  -1 -15   43.87    3.29
   0   1  16   49.21    4.61
   0  -1  16   54.48    5.18
   0  -1  16   57.08    4.31
   0   1  16   60.92    5.34
   0   1  16   52.47    4.44
   0   1  16   66.42    4.56
   0   1 -16   56.26    3.88
   0  -1  16   62.02    4.49
   0  -1 -16   55.14    3.91
   0   1 -16   37.59    4.08
   0  -1 -16   51.72    4.09
   0  -1 -16   28.61    4.09
   0   1 -16   57.17    4.10
   0   1 -16   55.26    4.12
   0  -1 -16   57.10    4.09
   0  -1 -16   55.91    4.16
   0  -1 -16   53.52    4.00
   0   1 -16   58.91    4.04
   0  -1 -16   50.76    4.03
   0   1 -16   59.12    4.16
   0   1 -16   61.65    4.01
   0  -1 -16   54.41    4.16
   0  -1 -16   58.43    3.91
   0  -1 -16   56.96    3.83
   0   1 -16   58.46    3.85
   0   1 -16   53.28    3.91
   0  -1  17    4.93    2.49
   0   1  17    3.45    4.07
   0  -1  17    6.92    3.95
   0   1  17    5.67    2.67
   0   1  17    6.57    2.77
   0  -1  17    2.58    2.74
   0  -1 -17    5.19    1.65
   0   1 -17    3.84    1.56
   0  -1 -17    3.70    1.84
   0   1 -17    6.58    1.85
   0   1 -17    3.31    1.94
   0  -1 -17    2.02    1.97
   0   1 -17    4.73    1.75
   0   1 -17    6.19    1.90
   0  -1 -17    5.22    1.71
   0  -1 -17    6.47    1.99
   0   1 -17    5.37    1.86
   0  -1 -17    6.80    1.62
   0   1 -17    5.82    1.55
   0  -1 -17    2.88    1.76
   0   1 -17    4.20    2.17
   0   1 -17    3.99    1.51
   0  -1 -17    6.02    1.43
   0   1  17    4.76    2.91
   0  -1  18   23.00    3.25
   0   1  18   22.55    3.32
   0   1  18   23.38    4.22
   0   1  18   22.09    3.11
   0   1  18   30.28    4.62
   0  -1  18   24.51    4.41
   0  -1  18   16.16    2.99
   0   1 -18   21.28    2.29
   0  -1  18   25.64    3.28
   0  -1 -18   19.21    2.34
   0   1  18   26.00    3.34
   0  -1 -18   15.61    2.19
   0  -1 -18   19.10    2.40
   0  -1 -18   19.87    2.14
   0  -1 -18   16.53    2.42
   0   1 -18   21.10    2.43
   0   1 -18   18.45    2.27
   0   1 -18   20.53    2.40
   0   1 -18   12.79    2.77
   0   1 -18   16.21    2.87
   0  -1 -18   21.96    2.02
   0   1 -18   20.71    2.43
   0   1 -18   20.80    2.06
   0   1 -18   18.27    2.38
   0  -1 -18   17.65    2.28
   0   1 -18   20.94    2.69
   0  -1  19    7.59    2.90
   0   1  19    5.25    2.94
   0  -1  19    9.84    2.69
   0   1  19    7.57    4.52
   0  -1  19   12.84    4.02
   0   1  19    8.09    4.09
   0  -1  19   15.05    4.42
   0   1 -19    8.75    1.97
   0  -1 -19    6.39    2.23
   0   1 -19    8.23    2.26
   0   1 -19   10.37    1.87
   0   1 -19    7.52    1.98
   0   1 -19    7.54    1.97
   0  -1 -19    7.47    1.97
   0  -1 -19    4.91    1.78
   0  -1 -19    7.62    1.99
   0   1 -19    6.72    2.51
   0   1 -19    7.14    2.54
   0   1  19    8.64    3.20
   0   1 -19    8.98    2.02
   0   1 -19    6.77    1.59
   0   1 -19    5.84    2.07
   0  -1 -19    6.90    2.02
   0   1  20    9.02    2.83
   0   1  20    8.67    3.95
   0   1  20    6.93    4.37
   0  -1  20    7.43    4.33
   0  -1  20    6.08    3.96
   0   1 -20    3.95    1.77
   0  -1 -20    4.32    1.74
   0   1 -20    1.02    2.41
   0  -1 -20    3.30    1.87
   0   1 -20    4.73    1.87
   0  -1 -20   -0.10    2.35
   0   1 -20    4.17    1.84
   0  -1 -20    2.51    1.68
   0  -1 -20    1.79    2.39
   0   1 -20    3.86    2.30
   0   1 -20    2.63    1.75
   0  -1 -20    2.92    1.85
   0  -1 -20    6.21    2.10
   0   1 -20    4.33    2.10
   0   1 -20    5.91    1.71
   0  -1 -20    3.71    1.61
   0   1 -20    3.61    1.84
   0  -1 -20    5.03    1.85
   0   1 -20    3.85    1.49
   0   1  20    8.70    3.13
   0   1 -20    3.29    1.91
   0  -1 -20    4.71    1.97
   0   1  21   21.31    3.07
   0   1  21   30.62    4.27
   0  -1  21   28.91    4.23
   0   1 -21   25.44    2.37
   0  -1 -21   24.16    2.32
   0  -1 -21   19.69    2.43
   0   1 -21   18.01    2.08
   0   1  21   33.41    4.59
   0   1 -21   24.06    2.14
   0  -1  22   -1.96    3.08
   0   1  22    2.46    3.05
   0  -1 -22   -1.96    1.54
   0   1 -22    1.55    1.49
   0  -1 -22    0.58    1.71
   0   1 -22    1.43    1.52
   0   1 -22    2.82    1.70
   0  -1 -22    2.36    1.34
   0   1 -22   -0.44    1.37
   0  -1 -22    0.78    1.59
   0   1  22   -1.89    3.95
   0  -1  22    1.08    3.88
   0   1 -22    0.02    1.20
   0  -1 -22    1.44    1.93
   0   1 -22   -1.02    1.93
   0   1 -22    1.23    1.51
   0  -1 -22    0.42    1.99
   0   1 -22    1.49    1.96
   0  -1 -22    1.83    1.50
   0  -1 -22    2.81    1.56
   0  -1 -23    5.17    1.36
   0   1 -23    6.76    1.42
   0  -1 -23    7.54    1.63
   0   1 -23    6.76    1.60
   0   1 -23    7.73    1.35
   0  -1 -23    9.12    1.32
   0   1 -23    4.95    1.80
   0   1 -23    5.09    1.73
   0  -1 -23    2.02    1.79
   0  -1 -23    6.68    1.78
   0   1 -23    7.41    1.49
   0  -1 -23    6.60    1.49
   0  -1 -23    4.66    1.37
   0   1 -23    3.33    1.38
   0   1  23    6.71    2.75
   0  -1 -24   16.10    1.82
   0  -1 -24   20.42    1.51
   0  -1 -24   13.51    1.72
   0   1 -24   24.07    1.60
   0   1 -24   13.47    1.85
   0  -1 -24   13.09    1.83
   0  -1 -24   13.23    1.49
   0   1 -24   12.68    1.52
   0  -1 -24   14.61    1.52
   0   1 -24   18.37    1.59
   0  -1 -25    0.57    1.03
   0   1 -25   -0.80    1.02
   0  -2   0 1362.12   85.22
   0  -2   0 1383.53   85.22
   0   2   0 1346.29   85.22
   0  -2   0 1411.50   85.22
   0   2   0 1380.04   85.22
   0  -2   0 1402.83   85.22
   0   2   0 1434.00   85.22
   0   2   0 1383.41   85.23
   0  -2   0 1205.81   85.22
   0   2   0 1311.83   85.22
   0  -2   0 1360.09   85.22
   0   2   0 1377.36   85.22
   0  -2   0 1392.93   85.22
   0   2   0 1355.64   85.23
   0  -2   0 1331.72   85.22
   0  -2   0 1163.51   85.22
   0   2   0 1272.49   85.22
   0   2   0 1614.54   85.23
   0   2   0 1308.94   85.22
   0   2   0 1408.54   85.22
   0  -2   0 1095.94   85.22
   0   2   1  856.32   49.40
   0   2   1  756.40   49.39
   0  -2  -1 1029.24   49.40
   0   2   1  851.26   49.40
   0  -2  -1  839.78   49.39
   0   2   1  783.81   49.39
   0   2   1  789.70   49.39
   0  -2  -1  854.22   49.40
   0  -2  -1  977.90   49.40
   0  -2  -1  869.49   49.39
   0   2   1  744.66   49.39
   0   2   1  735.00   49.39
   0  -2  -1  794.09   49.39
   0  -2  -1  867.68   49.39
   0  -2   1  860.00   49.39
   0   2   1  775.03   49.38
   0   2   1  734.35   49.38
   0  -2   1  858.51   49.38
   0  -2  -1  819.31   49.39
   0  -2  -1  771.05   49.39
   0   2   1  814.76   49.39
   0  -2  -1  852.34   49.39
   0   2  -1  803.69   49.38
   0   2   1  673.13   49.39
   0  -2   1  997.58   49.39
   0   2  -1 1099.51   49.40
   0   2  -1  875.68   49.40
   0  -2  -1  711.18   49.39
   0   2   1  757.46   49.38
   0  -2  -1  838.01   49.39
   0   2  -1  804.15   49.38
   0   2   1  896.11   49.40
   0   2  -1  857.10   49.38
   0  -2   1  847.40   49.38
   0   2  -1  883.02   49.39
   0   2  -1  856.42   49.38
   0  -2  -1  536.63   49.37
   0   2   1  587.56   49.37
   0  -2  -2  140.75    9.25
   0  -2   2  158.74    9.23
   0   2   2  169.78    9.28
   0  -2  -2  136.12    9.26
   0   2   2  143.32    9.27
   0  -2  -2  147.01    9.26
   0  -2  -2  136.53    9.26
   0  -2  -2  150.82    9.25
   0   2   2  136.95    9.27
   0  -2  -2  154.14    9.26
   0   2   2  135.63    9.26
   0  -2  -2  149.98    9.26
   0   2   2  141.87    9.27
   0   2   2  136.51    9.26
   0   2   2  122.69    9.25
   0  -2  -2  120.27    9.28
   0  -2  -2  123.64    9.24
   0  -2  -2  122.38    9.35
   0   2  -2  149.36    9.25
   0  -2   2  134.58    9.25
   0  -2   2  143.95    9.25
   0   2   2  137.47    9.25
   0   2  -2  140.09    9.24
   0   2  -2  157.29    9.27
   0  -2  -2  114.60    9.27
   0   2  -2  182.65    9.29
   0  -2   2  160.72    9.27
   0   2  -2  147.66    9.24
   0   2  -2  161.70    9.30
   0  -2   2  169.00    9.24
   0   2  -2  162.05    9.30
   0   2   2  143.24    9.25
   0  -2  -2  153.17    9.28
   0   2   2  143.42    9.26
   0  -2  -2  144.35    9.27
   0   2  -2  148.82    9.26
   0   2  -2  164.02    9.31
   0   2  -2  160.30    9.27
   0  -2  -3  265.06   17.74
   0   2   3  268.28   17.75
   0  -2  -3  264.66   17.77
   0  -2  -3  266.10   17.76
   0  -2  -3  263.30   17.79
   0  -2   3  300.72   17.76
   0   2  -3  364.41   17.81
   0  -2  -3  281.07   17.79
   0   2  -3  329.20   17.79
   0   2  -3  344.82   17.82
   0   2  -3  308.00   17.81
   0  -2  -3  286.68   17.77
   0  -2  -3  275.38   17.76
   0  -2  -3  259.44   17.75
   0   2   3  274.09   17.76
   0   2   3  275.81   17.77
   0   2   3  301.76   17.78
   0  -2  -3  243.99   17.79
   0  -2  -3  279.27   17.77
   0  -2  -3  275.94   17.77
   0   2  -3  328.54   17.76
   0   2   3  280.47   17.75
   0  -2  -3  269.60   17.75
   0   2  -3  282.22   17.76
   0   2   3  289.21   17.76
   0   2  -3  283.23   17.75
   0   2   3  260.50   17.77
   0   2   3  260.46   17.74
   0   2  -3  305.18   17.77
   0  -2  -3  256.13   17.79
   0  -2  -3  247.44   17.75
   0   2  -3  336.67   17.78
   0   2  -3  346.14   17.82
   0  -2  -4    0.55    0.58
   0   2  -4    2.71    0.38
   0   2  -4    1.49    0.72
   0   2   4    0.62    0.44
   0   2  -4    0.62    0.98
   0  -2  -4    1.02    0.90
   0   2  -4    1.85    1.04
   0   2  -4    1.34    1.06
   0   2   4    0.59    0.53
   0  -2  -4    2.00    0.75
   0   2   4    0.63    0.74
   0   2  -4    1.70    0.58
   0   2   4    0.43    0.73
   0   2   4    0.37    0.73
   0   2   4    0.93    0.74
   0  -2  -4    0.92    0.62
   0  -2  -4    0.92    0.70
   0   2  -4    0.93    0.48
   0   2   4    0.77    0.33
   0   2  -4    1.79    0.75
   0   2  -4    1.52    0.70
   0  -2  -4    2.70    0.28
   0  -2  -4    0.47    0.49
   0  -2  -4    1.05    1.24
   0   2  -4    1.81    1.19
   0   2  -4    2.09    0.76
   0   2  -5  277.92   14.93
   0   2  -5  265.46   14.93
   0  -2  -5  231.32   14.93
   0   2  -5  243.15   14.93
   0  -2  -5  219.65   14.89
   0   2  -5  233.05   14.91
   0  -2  -5  202.79   14.91
   0   2  -5  248.34   14.96
   0   2  -5  238.48   14.90
   0   2  -5  233.76   14.96
   0   2  -5  234.97   14.92
   0   2   5  269.54   14.86
   0   2   5  226.76   14.85
   0   2  -5  244.30   14.91
   0   2  -5  249.30   14.94
   0   2  -5  243.00   14.96
   0   2  -5  253.40   14.92
   0  -2  -5  228.88   14.90
   0  -2  -5  237.52   14.94
   0   2   5  232.93   14.87
   0   2  -5  301.18   14.98
   0  -2  -5  241.83   14.93
   0   2  -5  264.76   14.97
   0  -2  -5  218.38   14.92
   0  -2  -5  243.27   14.90
   0   2   5  237.38   14.88
   0   2   5  215.65   14.90
   0   2   5  213.06   14.87
   0   2  -5  228.15   14.88
   0   2   5  228.05   14.87
   0   2   5  236.40   14.90
   0   2   5  242.81   14.92
   0   2   5  244.52   14.92
   0  -2  -5  208.28   14.94
   0   2   5  214.67   14.90
   0  -2  -5  209.52   14.91
   0   2  -5  253.53   14.90
   0  -2  -5  228.56   14.89
   0  -2   5  234.54   14.94
   0   2  -5  264.12   14.90
   0   2  -5  235.33   14.96
   0   2  -5  240.99   14.93
   0   2  -5  241.92   14.93
   0   2  -5  255.83   14.98
   0  -2  -5  197.77   14.87
   0  -2  -5  210.22   14.84
   0   2  -5  278.00   14.93
   0  -2  -5  210.08   14.95
   0   2  -5  253.36   14.89
   0  -2  -6  167.65    8.61
   0   2  -6  153.91    8.64
   0   2  -6  143.71    8.56
   0   2  -6  122.16    8.52
   0   2  -6  124.47    8.54
   0  -2  -6  119.18    8.52
   0  -2  -6  119.74    8.56
   0   2  -6  123.08    8.57
   0  -2  -6  139.33    8.56
   0   2  -6  138.88    8.62
   0  -2  -6  120.47    8.58
   0   2  -6  127.17    8.61
   0   2   6  120.70    8.47
   0   2  -6  125.00    8.60
   0   2  -6  130.96    8.54
   0  -2  -6  128.72    8.53
   0   2  -6  145.51    8.58
   0  -2  -6  137.84    8.62
   0   2  -6  144.92    8.65
   0   2  -6  144.85    8.53
   0  -2  -6  105.41    8.53
   0   2  -6  156.40    8.54
   0  -2  -6  135.24    8.53
   0   2  -6  145.19    8.56
   0  -2  -6  137.54    8.62
   0  -2  -6  110.48    8.60
   0  -2  -6  145.83    8.57
   0  -2   6  130.44    8.46
   0   2  -6  173.87    8.66
   0   2   6  128.18    8.49
   0   2   6  126.37    8.51
   0   2   6  113.46    8.49
   0  -2  -6  136.48    8.54
   0   2  -6  127.52    8.51
   0   2   6  131.47    8.57
   0   2   6  127.70    8.49
   0   2   6  134.15    8.53
   0  -2   6  140.51    8.64
   0  -2   6  139.28    8.56
   0  -2  -6  133.21    8.52
   0  -2   6  135.61    8.55
   0  -2  -6  128.48    8.52
   0   2   6  119.63    8.55
   0   2  -6  146.69    8.54
   0   2  -6  163.20    8.56
   0   2  -6  136.95    8.59
   0   2  -6  138.66    8.58
   0  -2  -6  128.63    8.51
   0   2  -6  161.08    8.53
   0   2  -6  168.56    8.58
   0  -2  -6  127.27    8.46
   0   2  -6  157.13    8.66
   0   2  -7  509.12   26.90
   0  -2  -7  467.16   26.91
   0  -2  -7  366.66   26.88
   0   2  -7  429.84   26.92
   0   2  -7  649.51   26.93
   0   2  -7  410.79   26.86
   0  -2  -7  409.46   26.84
   0  -2  -7  437.16   26.84
   0   2  -7  425.44   26.88
   0   2  -7  430.99   26.90
   0  -2  -7  415.81   26.86
   0  -2  -7  424.12   26.89
   0   2  -7  419.35   26.90
   0  -2  -7  422.52   26.88
   0  -2  -7  345.52   26.90
   0  -2  -7  450.81   26.88
   0   2  -7  433.23   26.93
   0   2  -7  419.83   26.93
   0   2   7  390.29   26.80
   0   2  -7  439.95   26.92
   0  -2  -7  323.36   26.85
   0   2  -7  445.73   26.94
   0   2  -7  484.61   26.88
   0   2  -7  481.33   26.87
   0  -2  -7  422.44   26.86
   0  -2  -7  407.23   26.86
   0   2  -7  457.48   26.86
   0  -2  -7  418.16   26.91
   0  -2  -7  422.59   26.92
   0   2  -7  450.20   26.92
   0   2  -7  477.07   26.89
   0   2  -7  456.17   26.89
   0  -2  -7  436.17   26.89
   0   2   7  433.01   26.83
   0   2   7  368.61   26.83
   0   2   7  442.49   26.85
   0   2  -7  399.92   26.84
   0  -2  -7  435.82   26.87
   0   2   7  443.84   26.90
   0   2   7  427.29   26.83
   0   2   7  422.43   26.89
   0   2   7  418.88   26.87
   0  -2   7  419.33   26.88
   0  -2   7  458.71   26.91
   0  -2  -7  425.82   26.85
   0  -2   7  464.65   26.90
   0   2   7  406.47   26.88
   0   2  -7  465.27   26.87
   0   2   7  401.51   26.85
   0   2   7  468.58   26.91
   0   2  -7  500.53   26.88
   0   2  -7  446.47   26.93
   0   2  -7  449.36   26.90
   0   2  -7  434.55   26.90
   0  -2  -7  388.51   26.84
   0  -2  -7  336.67   26.80
   0   2  -7  472.54   26.88
   0   2  -7  514.01   26.90
   0   2  -7  472.93   26.85
   0   2  -7  473.42   26.96
   0  -2  -8   89.19    5.55
   0  -2  -8   75.34    5.51
   0   2  -8  116.47    5.55
   0   2  -8   85.97    5.54
   0   2  -8   95.60    5.52
   0   2  -8   76.63    5.61
   0  -2  -8   67.64    5.57
   0  -2  -8   79.09    5.49
   0  -2  -8   85.17    5.42
   0   2  -8   83.49    5.46
   0  -2  -8   86.58    5.42
   0   2  -8   90.11    5.54
   0   2  -8   82.97    5.50
   0  -2  -8   88.21    5.54
   0  -2  -8   87.68    5.48
   0  -2  -8   79.14    5.51
   0  -2  -8   82.88    5.47
   0   2  -8   88.49    5.60
   0   2  -8   85.62    5.57
   0  -2  -8   72.07    5.40
   0   2  -8   87.55    5.56
   0  -2  -8   88.49    5.49
   0   2  -8   85.12    5.45
   0   2  -8   81.50    5.51
   0   2  -8   81.54    5.52
   0  -2  -8   77.08    5.47
   0   2  -8   93.29    5.48
   0   2  -8   87.68    5.65
   0  -2  -8   73.99    5.47
   0  -2  -8   83.72    5.59
   0   2  -8   92.90    5.49
   0  -2  -8   82.73    5.47
   0  -2  -8   81.69    5.53
   0   2   8   82.52    5.40
   0   2   8   86.15    5.44
   0   2   8   82.31    5.53
   0   2   8   77.00    5.50
   0   2   8   79.55    5.48
   0   2   8   87.40    5.53
   0  -2  -8   78.98    5.45
   0   2  -8   87.12    5.48
   0  -2   8   83.38    5.49
   0  -2   8   83.03    5.53
   0   2   8   88.99    5.74
   0   2   8   76.72    5.53
   0   2  -8   95.05    5.51
   0   2  -8   87.90    5.55
   0   2  -8   81.88    5.55
   0   2  -8   86.69    5.62
   0   2  -8   92.89    5.68
   0   2  -8   89.86    5.44
   0  -2  -8   76.71    5.44
   0   2  -8   90.83    5.48
   0  -2  -9  117.71    8.76
   0   2  -9  198.59    8.82
   0  -2  -9  163.12    8.81
   0   2  -9  148.08    8.79
   0   2  -9  123.21    8.75
   0  -2  -9  122.80    8.72
   0  -2  -9  119.30    8.82
   0   2  -9  170.40    8.88
   0  -2  -9  128.59    8.68
   0  -2  -9  127.46    8.68
   0   2  -9  134.12    8.74
   0   2  -9  130.46    8.77
   0  -2  -9  133.04    8.74
   0  -2  -9  127.80    8.77
   0  -2  -9  131.63    8.77
   0   2  -9  128.69    8.81
   0   2  -9  123.70    8.83
   0   2   9  131.10    8.69
   0   2  -9  146.35    8.73
   0  -2  -9  130.68    8.86
   0   2  -9  141.35    8.70
   0   2  -9  141.78    8.77
   0  -2  -9  133.24    8.72
   0  -2  -9  143.53    8.73
   0  -2  -9  139.10    8.72
   0   2  -9  135.92    8.86
   0  -2  -9  128.16    8.73
   0   2  -9  149.24    8.74
   0   2  -9  138.39    8.82
   0   2  -9  139.24    8.77
   0  -2  -9  117.36    8.66
   0  -2  -9  141.22    8.77
   0   2   9  133.54    8.70
   0  -2  -9  130.39    8.73
   0   2   9  132.08    8.74
   0   2   9  125.70    8.78
   0   2   9  150.81    8.84
   0   2   9  127.80    8.80
   0  -2   9  145.38    8.89
   0   2  -9  138.61    8.72
   0  -2  -9  131.56    8.71
   0  -2   9  128.47    8.74
   0   2   9  146.89    8.90
   0   2   9  128.61    8.76
   0   2  -9  154.57    8.76
   0   2  -9  136.00    8.80
   0   2  -9  134.46    8.80
   0   2  -9  134.82    8.84
   0  -2  -9  129.42    8.71
   0   2  -9  145.57    8.74
   0   2  -9  147.94    8.89
   0   2  -9  147.67    8.69
   0  -2 -10  305.20   21.55
   0   2 -10  341.92   21.57
   0  -2 -10  389.37   21.59
   0   2 -10  365.72   21.57
   0   2 -10  471.42   21.61
   0   2  10  375.68   21.52
   0   2 -10  331.93   21.57
   0  -2 -10  337.57   21.53
   0   2 -10  330.05   21.53
   0  -2 -10  325.83   21.57
   0   2 -10  349.33   21.56
   0  -2 -10  327.62   21.56
   0  -2 -10  309.68   21.48
   0   2 -10  333.08   21.60
   0   2 -10  330.30   21.61
   0  -2 -10  328.54   21.59
   0   2 -10  344.02   21.50
   0   2 -10  359.76   21.56
   0   2 -10  380.14   21.55
   0   2 -10  361.44   21.53
   0  -2 -10  329.32   21.52
   0  -2 -10  346.35   21.53
   0  -2 -10  323.13   21.53
   0   2 -10  351.92   21.56
   0   2 -10  349.29   21.60
   0   2 -10  339.57   21.62
   0   2 -10  345.40   21.62
   0   2 -10  335.81   21.57
   0   2 -10  300.69   21.50
   0  -2 -10  321.04   21.52
   0   2  10  331.86   21.58
   0  -2  10  332.55   21.52
   0   2  10  363.58   21.61
   0   2  10  350.31   21.59
   0  -2 -10  329.89   21.51
   0  -2  10  325.95   21.58
   0  -2  10  331.81   21.55
   0  -2  10  368.38   21.61
   0   2 -10  357.01   21.53
   0  -2  10  324.52   21.55
   0   2 -10  261.91   21.62
   0  -2 -10  274.59   21.58
   0   2 -10  335.59   21.60
   0   2  10  313.48   21.51
   0   2  10  359.95   21.59
   0   2 -10  356.00   21.66
   0  -2 -10  310.42   21.50
   0   2 -10  322.15   21.48
   0   2 -10  357.60   21.53
   0   2 -11   96.23    5.88
   0   2 -11   87.42    5.97
   0   2 -11   89.19    6.10
   0  -2 -11   96.55    5.92
   0  -2 -11   83.41    5.93
   0   2 -11  100.15    5.94
   0  -2 -11   92.02    5.92
   0   2 -11   96.85    5.93
   0   2 -11   90.13    6.06
   0   2 -11   91.80    5.97
   0   2 -11   82.14    5.99
   0  -2 -11   83.04    5.96
   0  -2 -11   84.76    5.92
   0   2 -11   94.15    5.99
   0  -2 -11   88.09    5.99
   0   2 -11   80.85    6.06
   0  -2 -11   82.25    6.09
   0   2 -11   79.67    6.01
   0  -2 -11   85.35    6.03
   0   2 -11   89.04    6.07
   0  -2 -11   81.79    5.91
   0   2  11   96.01    6.11
   0   2  11   84.00    6.04
   0   2  11   83.88    6.02
   0  -2  11   83.15    5.90
   0  -2  11   79.81    5.95
   0   2  11   96.67    6.12
   0  -2 -11   80.91    5.91
   0  -2  11   80.83    5.92
   0  -2  11   90.13    5.99
   0   2 -11   92.01    5.92
   0   2 -11  121.48    6.02
   0   2 -11  108.37    6.03
   0  -2 -11   89.63    5.97
   0  -2 -11   83.22    6.01
   0   2 -11   95.52    5.98
   0   2 -11  108.22    6.11
   0   2 -11   95.65    6.07
   0   2 -11   99.51    5.95
   0  -2 -11  102.41    6.02
   0   2  11   96.61    6.18
   0   2 -12   12.45    1.81
   0   2 -12   14.48    2.01
   0  -2 -12   13.99    1.81
   0   2 -12   13.90    1.77
   0  -2 -12   12.68    1.48
   0   2 -12   16.81    1.97
   0   2 -12   15.15    1.46
   0  -2 -12   14.34    1.47
   0   2 -12   14.67    1.79
   0  -2 -12   16.16    1.41
   0   2 -12   15.04    1.55
   0   2 -12   15.50    1.30
   0   2 -12   17.53    1.47
   0   2 -12   15.78    1.56
   0  -2 -12   15.22    1.43
   0  -2 -12   15.60    1.60
   0  -2 -12   15.65    1.67
   0   2 -12   14.00    1.52
   0   2 -12   15.12    1.63
   0   2 -12   14.92    1.74
   0   2 -12   17.90    1.84
   0  -2 -12   15.29    1.79
   0  -2 -12   17.75    1.74
   0   2 -12   16.41    1.91
   0  -2 -12   13.52    1.47
   0   2  12   16.84    1.79
   0   2  12   14.54    1.63
   0   2  12   19.79    2.08
   0   2  12   15.35    1.74
   0  -2  12   16.19    1.49
   0  -2  12   13.87    1.57
   0   2  12   15.32    2.12
   0   2 -12   14.44    1.39
   0  -2  12   15.50    1.37
   0  -2 -12   14.15    1.40
   0  -2 -12   13.37    1.52
   0  -2 -12   12.44    1.67
   0   2 -12   14.14    1.56
   0   2 -12   14.72    1.63
   0   2 -12   12.80    1.37
   0   2  12   19.25    2.40
   0  -2 -12   19.39    1.66
   0   2 -12   14.71    1.35
   0   2 -13  442.74   25.53
   0  -2 -13  368.72   25.49
   0   2 -13  354.99   25.47
   0   2 -13  394.80   25.48
   0   2 -13  362.78   25.50
   0  -2 -13  356.89   25.50
   0  -2 -13  401.73   25.47
   0  -2 -13  389.20   25.40
   0  -2 -13  394.04   25.41
   0   2 -13  393.63   25.50
   0  -2 -13  371.75   25.44
   0   2 -13  376.36   25.45
   0   2 -13  384.72   25.53
   0   2  13  439.92   25.56
   0   2  13  406.11   25.51
   0  -2  13  374.96   25.44
   0  -2  13  451.85   25.49
   0  -2  13  387.47   25.44
   0   2  13  388.98   25.48
   0   2  13  406.60   25.52
   0  -2  13  420.23   25.45
   0   2 -13  403.77   25.41
   0  -2 -13  394.30   25.40
   0   2  13  407.72   25.51
   0   2 -13  426.29   25.53
   0   2 -13  448.77   25.48
   0  -2 -13  444.43   25.48
   0   2 -13  386.03   25.39
   0  -2 -14   39.74    3.70
   0  -2 -14   41.29    3.64
   0   2 -14   42.64    3.69
   0   2 -14   50.53    3.60
   0   2 -14   41.88    3.59
   0   2  14   43.75    3.71
   0  -2 -14   58.56    3.63
   0   2  14   47.08    3.80
   0   2  14   45.45    3.89
   0   2  14   46.22    3.68
   0   2  14   51.71    3.98
   0  -2  14   52.15    3.93
   0  -2 -14   47.63    3.68
   0   2 -14   48.85    3.78
   0   2 -14   50.12    3.72
   0  -2 -14   47.99    3.44
   0   2 -14   52.22    3.46
   0   2 -14   46.01    3.73
   0   2 -14   52.39    3.49
   0  -2 -14   56.41    3.62
   0   2 -14   59.29    3.79
   0   2 -14   55.31    3.53
   0   2 -14   54.63    3.67
   0  -2 -14   45.45    3.53
   0   2 -14   59.53    3.62
   0   2 -14   46.83    3.43
   0  -2 -15  214.77   13.37
   0   2 -15  222.94   13.44
   0   2 -15  213.69   13.38
   0  -2 -15  236.07   13.47
   0   2  15  185.40   13.50
   0   2  15  160.40   13.53
   0   2  15  189.73   13.58
   0   2  15  159.08   13.47
   0  -2  15  227.47   13.52
   0   2  15  208.36   13.86
   0  -2  15  221.67   13.59
   0   2  15  226.34   13.62
   0   2 -15  211.28   13.37
   0  -2 -15  197.18   13.38
   0   2 -15  179.82   13.46
   0  -2 -15  209.13   13.55
   0   2 -15  221.66   13.53
   0  -2 -15  203.49   13.49
   0   2 -15  220.61   13.46
   0  -2 -15  189.73   13.51
   0  -2 -15  197.96   13.49
   0  -2 -15  206.76   13.40
   0  -2 -15  213.97   13.47
   0   2 -15  242.48   13.57
   0   2 -15  217.34   13.43
   0   2 -15  214.70   13.45
   0   2 -15  229.21   13.50
   0  -2 -15  184.80   13.43
   0  -2 -16   41.61    3.55
   0   2 -16   45.81    3.53
   0   2  16   43.85    4.25
   0   2  16   42.07    3.96
   0   2  16   44.29    4.98
   0  -2  16   47.02    3.77
   0   2 -16   46.98    3.34
   0  -2  16   47.54    3.98
   0   2  16   46.01    4.03
   0  -2 -16   40.15    3.38
   0  -2 -16   50.12    3.49
   0   2 -16   58.87    3.49
   0   2 -16   53.76    3.65
   0  -2 -16   44.44    3.67
   0   2 -16   54.24    3.58
   0  -2 -16   45.75    3.49
   0   2 -16   51.11    3.63
   0   2 -16   44.96    3.38
   0   2 -16   45.46    3.32
   0  -2 -16   41.40    3.32
   0  -2 -16   39.30    3.52
   0   2 -16   53.57    3.62
   0  -2 -16   47.90    3.65
   0   2 -16   35.13    3.61
   0  -2 -16   48.13    3.56
   0  -2 -16   27.28    3.62
   0   2 -16   40.35    3.72
   0  -2 -17  101.76    7.64
   0   2  17  103.10    7.77
   0   2  17  107.25    7.99
   0  -2  17  105.78    7.77
   0   2  17  107.37    7.89
   0   2  17  122.73    8.59
   0  -2  17  123.62    8.36
   0  -2 -17  108.22    7.51
   0   2  17  130.55    7.99
   0   2 -17  113.02    7.48
   0  -2  17  128.85    7.94
   0   2 -17  131.86    7.71
   0   2 -17  113.91    7.61
   0   2 -17   89.85    7.76
   0   2 -17  131.92    7.59
   0  -2 -17  120.12    7.72
   0  -2 -17  128.61    7.60
   0   2 -17  123.21    7.68
   0  -2 -17  113.75    7.58
   0   2 -17  116.37    7.52
   0   2 -17  110.57    7.65
   0  -2 -17  102.12    7.45
   0  -2 -17  105.78    7.59
   0   2 -17  108.32    7.72
   0   2 -17  115.13    7.66
   0  -2 -17  116.07    7.63
   0   2 -17   86.31    7.57
   0   2 -17  106.08    7.80
   0   2 -18  228.24   13.77
   0   2 -18  208.86   13.84
   0  -2 -18  185.46   13.84
   0   2 -18  210.02   13.91
   0   2  18  217.63   14.09
   0  -2  18  194.48   13.99
   0   2  18  198.92   14.00
   0   2  18  232.16   14.49
   0  -2  18  226.25   14.38
   0   2  18  233.60   14.34
   0  -2  18  201.60   13.93
   0   2 -18  201.44   13.73
   0   2  18  237.66   14.09
   0  -2  18  221.99   14.04
   0  -2 -18  212.30   13.83
   0   2 -18  234.35   13.89
   0  -2 -18  203.16   13.84
   0  -2 -18  235.21   13.82
   0   2 -18  246.09   13.86
   0   2 -18  166.30   13.90
   0  -2 -18  220.15   13.90
   0  -2 -18  192.09   13.76
   0   2 -18  246.86   13.92
   0   2 -18  226.92   13.87
   0   2 -18  171.51   13.80
   0   2 -18  191.14   13.93
   0   2  19   -0.05    4.53
   0  -2  19    0.24    4.26
   0   2  19   -1.45    4.01
   0  -2  19    2.63    3.87
   0   2 -19   -1.26    1.80
   0   2 -19    1.91    1.93
   0   2 -19   -0.28    1.89
   0   2 -19    0.79    2.37
   0   2 -19    2.52    1.83
   0  -2 -19    0.05    1.80
   0   2 -19    1.25    1.71
   0  -2 -19    1.58    1.68
   0  -2 -19    0.99    1.95
   0   2 -19    0.15    2.40
   0   2  19    1.00    3.27
   0  -2 -19    2.20    2.20
   0   2 -19    3.64    2.13
   0   2  19   -2.04    2.97
   0   2 -19   -0.38    1.87
   0   2 -19    0.61    1.51
   0  -2  20   76.15    5.64
   0   2  20   67.56    5.66
   0   2  20   75.40    6.00
   0  -2  20   73.72    5.88
   0   2 -20   59.99    4.35
   0  -2 -20   59.33    4.27
   0   2 -20   37.49    4.57
   0   2 -20   62.35    4.30
   0  -2 -20   56.84    4.24
   0  -2 -20   62.06    4.41
   0   2 -20   66.92    4.39
   0  -2 -20   56.27    4.33
   0  -2 -20   42.55    4.59
   0   2 -20   62.14    4.38
   0  -2 -20   49.63    4.61
   0   2 -20   47.55    4.56
   0   2  20   58.51    4.87
   0  -2 -20   51.10    4.49
   0   2 -20   61.76    4.25
   0   2 -20   61.72    4.47
   0  -2 -20   66.53    4.25
   0   2  20   58.12    5.10
   0  -2 -20   38.14    4.26
   0   2 -20   60.50    4.17
   0   2 -20   58.40    4.33
   0   2  21    6.92    4.37
   0   2  21    3.15    2.93
   0   2  21    6.44    2.60
   0   2  21    6.01    3.90
   0  -2 -21    5.60    1.60
   0   2 -21    4.15    1.42
   0   2 -21    2.39    1.40
   0  -2 -21    2.09    1.87
   0   2 -22   20.05    2.04
   0  -2 -22   20.83    2.34
   0   2 -22   31.09    2.23
   0  -2 -22   27.29    2.13
   0  -2 -22   23.35    2.42
   0   2 -22   27.25    2.42
   0   2  22   29.78    3.64
   0   2 -22   27.12    2.10
   0  -2 -22   16.85    2.23
   0   2 -22   20.48    2.23
   0   2 -22   25.52    2.34
   0  -2  22   35.08    4.24
   0   2  22   33.33    4.45
   0  -2 -22   17.73    2.61
   0  -2 -22   22.41    2.25
   0  -2 -22   26.92    2.35
   0  -2 -22   17.65    2.55
   0   2 -22   23.30    2.31
   0   2 -22   18.07    2.58
   0   2 -22   19.28    2.50
   0   2 -23    2.98    1.65
   0  -2 -23    2.40    1.13
   0   2 -23    1.17    1.22
   0  -2 -23    1.54    1.52
   0   2 -23    4.01    1.36
   0  -2 -23    1.88    1.26
   0   2  23    4.23    2.70
   0  -2 -23    1.72    1.28
   0   2 -23    4.26    1.34
   0   2 -23    0.15    1.72
   0  -2 -23    2.13    1.70
   0  -2 -23    1.20    1.74
   0  -2 -23    2.07    1.36
   0  -2 -24   12.49    1.61
   0   2 -24   18.18    1.45
   0  -2 -24   15.71    1.34
   0  -2 -24   13.87    1.73
   0  -2 -24   10.36    1.73
   0   2 -24   10.70    1.72
   0   2 -24   10.90    1.43
   0   2 -24   14.07    1.48
   0  -2 -25    1.33    1.04
   0   2 -25    1.98    1.01
   0  -3   0    0.48    0.60
   0  -3   0   -0.21    0.45
   0   3   0    0.14    0.40
   0  -3   0    0.30    0.40
   0  -3   0   -0.17    0.51
   0   3   0    0.08    0.39
   0   3   0    0.04    0.55
   0   3   0    0.45    0.44
   0   3   0    0.17    0.46
   0   3   0   -0.17    0.81
   0  -3   0   -0.11    0.38
   0  -3   0    0.58    0.41
   0   3   0    0.74    0.70
   0   3   0    3.39    0.63
   0  -3   0    0.21    0.35
   0   3   0   -0.07    0.88
   0   3   0   -0.08    0.63
   0  -3   0    0.11    0.29
   0  -3   0    0.43    0.41
   0  -3   0    0.14    0.37
   0  -3   0    0.00    0.65
   0   3   0    0.23    0.54
   0   3   0   -0.03    0.45
   0   3   1   43.38    2.42
   0   3   1   35.41    2.37
   0   3  -1   40.02    2.38
   0  -3  -1   31.34    2.36
   0   3  -1   44.36    2.45
   0  -3  -1   37.39    2.37
   0   3  -1   51.01    2.38
   0  -3  -1   32.25    2.40
   0  -3  -1   33.88    2.39
   0   3   1   36.71    2.56
   0   3   1   35.83    2.37
   0   3   1   32.74    2.38
   0   3   1   36.01    2.48
   0  -3  -1   31.98    2.36
   0   3  -1   39.28    2.38
   0  -3  -1   33.72    2.33
   0   3   1   23.45    2.32
   0  -3   1   38.59    2.38
   0   3  -1   39.94    2.31
   0  -3   1   37.41    2.39
   0  -3  -1   36.36    2.68
   0   3   1   37.15    2.50
   0   3   1   36.19    2.41
   0   3   1   33.40    2.39
   0   3  -1   36.55    2.38
   0  -3  -1   32.06    2.40
   0   3   1   33.61    2.38
   0  -3  -1   38.03    2.41
   0   3   1   38.57    2.36
   0  -3  -1   31.09    2.38
   0   3   1   33.93    2.45
   0   3  -1   41.98    2.36
   0   3   1   27.41    2.31
   0   3  -1   39.45    2.37
   0   3   2 1932.36  145.73
   0  -3  -2 2361.65  145.73
   0  -3  -2 2656.28  145.75
   0   3   2 2075.43  145.74
   0  -3  -2 2610.79  145.75
   0  -3   2 2494.61  145.72
   0   3   2 2175.06  145.73
   0   3   2 2188.02  145.72
   0  -3   2 2479.88  145.74
   0  -3  -2 2167.74  145.74
   0   3   2 2422.58  145.75
   0  -3  -2 2310.61  145.74
   0   3   2 2178.96  145.72
   0   3  -2 2254.25  145.72
   0   3  -2 3139.69  145.75
   0   3  -2 2571.38  145.75
   0  -3  -2 2157.91  145.74
   0  -3  -2 2372.49  145.75
   0   3   2 2026.59  145.74
   0   3  -2 2161.57  145.71
   0   3   2 2134.85  145.74
   0   3   2 2305.12  145.75
   0   3   2 2226.43  145.73
   0   3  -2 2243.64  145.72
   0  -3  -2 2400.28  145.75
   0   3   2 2066.60  145.73
   0   3  -2 2850.84  145.74
   0   3  -2 2509.34  145.73
   0   3  -3    3.95    0.79
   0   3   3    5.46    0.74
   0  -3  -3    4.31    0.86
   0   3   3    4.00    0.66
   0  -3  -3    3.87    1.04
   0   3  -3    5.93    0.99
   0  -3  -3    3.59    0.90
   0   3  -3    5.52    1.11
   0   3  -3    5.80    0.60
   0   3  -3    5.33    1.23
   0   3  -3    4.66    0.90
   0   3   3    4.77    0.81
   0   3  -3    5.93    0.67
   0   3   3    3.57    0.90
   0  -3  -3    4.25    0.60
   0   3  -3    6.02    0.76
   0  -3   3    4.88    0.47
   0  -3  -3    4.12    0.85
   0  -3   3    5.17    0.49
   0  -3  -3    4.30    0.71
   0  -3  -3    3.54    0.73
   0   3   3    4.09    0.80
   0   3   3    4.30    0.89
   0  -3  -3    4.61    0.57
   0  -3  -3    4.92    0.74
   0  -3  -3    4.20    0.73
   0  -3  -3    4.70    0.52
   0   3   3    2.49    0.73
   0  -3  -3    4.10    2.00
   0   3  -3    6.39    0.64
   0  -3   3    3.34    0.61
   0   3  -3    5.61    0.83
   0   3  -3    6.10    1.23
   0   3  -3    5.95    0.80
   0  -3  -3    4.56    1.25
   0  -3  -4  235.68   14.00
   0   3  -4  213.31   13.98
   0   3  -4  236.94   14.04
   0   3  -4  219.51   14.00
   0   3  -4  226.93   14.01
   0   3  -4  210.42   14.02
   0   3  -4  222.10   13.98
   0   3  -4  212.85   14.04
   0   3  -4  249.73   14.05
   0  -3  -4  223.94   14.01
   0   3  -4  260.48   14.05
   0   3  -4  252.47   14.01
   0   3  -4  280.67   14.04
   0  -3  -4  207.72   13.99
   0   3  -4  226.08   13.99
   0   3  -4  235.49   13.95
   0  -3  -4  205.80   13.94
   0   3   4  224.74   13.97
   0  -3  -4  206.38   13.99
   0  -3  -4  195.89   13.96
   0  -3  -4  203.48   14.02
   0   3   4  230.74   13.98
   0   3  -4  244.73   14.00
   0   3  -4  214.79   13.94
   0  -3  -4  209.83   13.96
   0   3  -4  218.72   13.96
   0   3   4  211.19   13.97
   0   3   4  261.59   14.02
   0  -3   4  213.19   13.94
   0  -3  -4  209.65   13.93
   0  -3  -4  209.20   13.96
   0   3   4  205.62   13.99
   0  -3  -4  222.12   13.98
   0   3   4  205.51   14.00
   0   3   4  186.31   14.00
   0   3   4  210.63   14.01
   0   3   4  202.48   13.98
   0  -3  -4  203.46   13.95
   0  -3  -4  215.43   13.98
   0  -3  -4  199.41   14.02
   0  -3  -4  218.28   13.99
   0   3  -4  241.37   13.96
   0   3  -4  241.55   14.01
   0   3  -4  243.05   14.04
   0  -3  -4  209.57   14.03
   0   3  -4  263.84   14.07
   0   3  -4  277.99   14.00
   0   3  -4  240.00   13.98
   0   3  -5  222.32   12.99
   0  -3  -5  211.37   12.94
   0   3  -5  292.56   12.94
   0   3  -5  251.41   12.93
   0   3  -5  226.85   13.00
   0   3  -5  264.28   12.99
   0   3  -5  239.41   12.95
   0  -3  -5  210.37   12.95
   0   3  -5  248.46   12.99
   0   3  -5  203.00   12.93
   0   3  -5  192.41   12.91
   0   3  -5  209.59   12.97
   0   3  -5  190.11   12.96
   0   3  -5  200.19   12.94
   0   3   5  182.30   12.89
   0   3  -5  198.97   12.91
   0  -3  -5  183.22   12.91
   0   3  -5  218.96   13.00
   0   3  -5  219.62   12.98
   0  -3  -5  183.21   12.92
   0   3  -5  192.61   12.86
   0  -3  -5  203.46   12.95
   0   3  -5  212.62   12.91
   0   3  -5  191.28   12.96
   0  -3  -5  182.80   12.89
   0   3   5  206.48   12.91
   0   3   5  195.56   12.89
   0   3  -5  213.86   12.92
   0   3  -5  211.71   12.90
   0  -3  -5  182.52   12.89
   0  -3  -5  194.58   12.89
   0   3  -5  182.72   12.89
   0   3  -5  194.30   12.84
   0   3   5  198.85   12.89
   0  -3  -5  207.91   12.91
   0  -3   5  208.59   12.87
   0   3   5  200.81   12.94
   0   3   5  184.78   12.90
   0  -3  -5  194.51   12.88
   0   3   5  194.68   12.93
   0   3   5  180.73   12.91
   0  -3  -5  177.28   12.99
   0   3  -5  223.06   12.91
   0  -3  -5  196.98   12.90
   0  -3  -5  179.97   12.96
   0  -3  -5  186.95   12.92
   0  -3  -5  199.37   12.90
   0   3  -5  217.34   12.90
   0   3  -5  212.86   12.95
   0   3  -5  222.96   12.98
   0   3  -5  253.69   12.93
   0   3  -5  226.81   12.90
   0  -3  -5  183.92   12.96
   0  -3  -5  176.77   12.87
   0   3  -5  225.19   13.02
   0   3  -6   37.74    2.37
   0   3  -6   36.91    2.33
   0  -3  -6   28.47    2.37
   0   3  -6   43.43    2.38
   0   3  -6   36.49    2.61
   0   3  -6   40.02    2.54
   0   3  -6   34.97    2.47
   0   3  -6   35.06    2.67
   0  -3  -6   28.86    2.39
   0   3  -6   33.69    2.53
   0   3  -6   37.24    2.51
   0  -3  -6   34.10    2.24
   0   3  -6   35.11    2.36
   0   3  -6   33.23    2.32
   0   3  -6   33.62    2.32
   0   3  -6   32.94    2.43
   0   3   6   32.14    2.31
   0  -3  -6   32.28    2.27
   0   3  -6   31.19    2.54
   0   3  -6   34.99    2.56
   0   3  -6   36.73    2.64
   0  -3  -6   28.39    2.33
   0   3  -6   30.73    2.57
   0   3  -6   32.93    2.55
   0  -3  -6   33.03    2.41
   0   3  -6   34.02    2.49
   0   3   6   38.09    2.21
   0  -3  -6   34.68    2.43
   0   3  -6   35.80    2.46
   0   3   6   33.52    2.25
   0   3  -6   35.61    2.37
   0  -3  -6   27.61    2.27
   0  -3  -6   26.84    2.28
   0  -3  -6   28.37    2.26
   0   3  -6   34.89    2.30
   0   3  -6   32.71    2.31
   0   3   6   33.20    2.25
   0  -3   6   39.92    2.27
   0  -3  -6   34.69    2.33
   0   3   6   29.34    2.37
   0   3   6   31.64    2.49
   0   3   6   28.20    2.37
   0   3   6   30.52    2.32
   0   3   6   30.83    2.39
   0  -3  -6   29.72    2.66
   0  -3  -6   31.27    2.27
   0   3  -6   35.11    2.30
   0  -3  -6   31.71    2.31
   0  -3   6   35.56    2.66
   0  -3  -6   30.58    2.24
   0   3   6   30.30    2.47
   0   3  -6   35.36    2.31
   0   3  -6   31.95    2.40
   0   3  -6   34.52    2.46
   0   3  -6   34.14    2.48
   0   3  -6   36.13    2.31
   0   3  -6   38.67    2.36
   0  -3  -6   26.47    2.22
   0  -3  -6   29.59    2.63
   0   3  -6   39.18    2.63
   0   3  -7   96.79    5.28
   0  -3  -7   86.53    5.28
   0   3  -7   85.32    5.25
   0  -3  -7   67.77    5.24
   0   3  -7   85.97    5.38
   0   3  -7  116.46    5.29
   0   3  -7   79.44    5.43
   0   3  -7   99.45    5.36
   0   3  -7   93.37    5.32
   0  -3   7   66.49    5.10
   0  -3  -7   81.28    5.27
   0  -3  -7   59.71    5.30
   0  -3  -7   82.83    5.24
   0  -3  -7   84.68    5.18
   0  -3  -7   82.75    5.27
   0   3  -7   82.97    5.24
   0  -3  -7   82.61    5.21
   0   3  -7   88.41    5.28
   0   3  -7   88.13    5.21
   0   3  -7   81.97    5.35
   0   3  -7   79.82    5.34
   0  -3  -7   74.05    5.23
   0  -3  -7   70.46    5.27
   0   3  -7   83.26    5.33
   0   3  -7   83.69    5.33
   0  -3  -7   83.08    5.31
   0   3   7   80.92    5.19
   0   3  -7   92.15    5.22
   0   3  -7   82.87    5.25
   0  -3  -7   74.64    5.21
   0  -3  -7   53.40    5.18
   0   3  -7   85.24    5.26
   0  -3  -7   72.10    5.19
   0   3  -7   94.18    5.23
   0   3  -7   86.41    5.21
   0   3  -7   79.06    5.20
   0   3   7   81.37    5.19
   0  -3  -7   83.98    5.23
   0   3   7   83.73    5.28
   0   3   7   71.96    5.26
   0   3   7   74.11    5.23
   0   3   7   83.86    5.33
   0  -3  -7   78.67    5.19
   0  -3   7   78.49    5.24
   0  -3  -7   78.42    5.23
   0  -3   7   84.41    5.40
   0  -3  -7   74.15    5.19
   0  -3   7   87.16    5.24
   0   3  -7   85.79    5.22
   0   3   7   76.26    5.29
   0   3   7   88.03    5.49
   0   3  -7   91.27    5.22
   0   3  -7   81.77    5.30
   0   3  -7   78.68    5.29
   0  -3  -7   70.00    5.17
   0   3  -7   91.84    5.21
   0   3  -7   95.32    5.27
   0   3  -7   94.15    5.22
   0   3  -7   90.34    5.43
   0   3  -8  448.87   24.22
   0   3  -8  551.84   24.24
   0  -3  -8  424.62   24.23
   0  -3  -8  325.64   24.19
   0   3  -8  441.47   24.23
   0   3  -8  369.64   24.25
   0   3  -8  451.42   24.29
   0  -3  -8  377.07   24.21
   0   3  -8  359.09   24.26
   0   3  -8  389.73   24.24
   0  -3  -8  289.69   24.22
   0  -3  -8  356.43   24.16
   0  -3  -8  355.61   24.18
   0  -3  -8  369.26   24.15
   0  -3  -8  361.60   24.18
   0   3  -8  379.29   24.19
   0   3  -8  375.36   24.22
   0  -3  -8  375.26   24.22
   0   3  -8  357.94   24.22
   0  -3  -8  356.55   24.20
   0   3  -8  387.52   24.16
   0  -3  -8  373.19   24.21
   0   3  -8  374.02   24.24
   0   3  -8  374.48   24.25
   0   3   8  363.12   24.17
   0   3  -8  386.22   24.25
   0   3  -8  399.16   24.18
   0   3  -8  397.00   24.27
   0   3  -8  421.86   24.20
   0   3  -8  411.79   24.19
   0  -3  -8  361.21   24.18
   0  -3  -8  369.67   24.18
   0   3  -8  397.09   24.21
   0  -3  -8  340.66   24.18
   0   3  -8  383.45   24.21
   0   3  -8  342.99   24.16
   0  -3   8  401.65   24.16
   0   3   8  358.21   24.17
   0   3   8  440.99   24.27
   0   3   8  378.01   24.23
   0   3   8  391.28   24.24
   0   3   8  384.60   24.24
   0   3   8  345.27   24.18
   0  -3   8  367.44   24.21
   0  -3  -8  335.47   24.16
   0  -3   8  391.54   24.22
   0   3  -8  401.99   24.19
   0   3   8  408.70   24.25
   0   3  -8  400.14   24.19
   0   3   8  351.89   24.18
   0   3  -8  373.50   24.23
   0   3  -8  378.04   24.22
   0   3  -8  370.07   24.26
   0  -3  -8  328.77   24.16
   0   3  -8  414.96   24.17
   0   3  -8  444.24   24.22
   0   3  -8  411.62   24.30
   0   3  -8  417.41   24.20
   0   3  -9  157.53    7.34
   0   3  -9  132.25    7.33
   0  -3  -9  129.85    7.34
   0  -3  -9  101.12    7.28
   0   3  -9  137.26    7.32
   0  -3  -9  100.21    7.27
   0  -3  -9   94.38    7.35
   0   3  -9  104.85    7.45
   0   3  -9  147.14    7.43
   0  -3  -9  107.97    7.22
   0  -3  -9  108.97    7.20
   0  -3  -9  108.62    7.30
   0   3  -9  108.39    7.34
   0  -3  -9  107.44    7.26
   0   3  -9  105.15    7.26
   0   3   9  117.71    7.34
   0   3  -9  107.28    7.32
   0  -3  -9  105.36    7.31
   0  -3  -9  115.38    7.32
   0   3  -9  107.13    7.37
   0   3   9  118.07    7.28
   0   3   9  106.76    7.23
   0  -3  -9   99.37    7.25
   0  -3  -9   93.59    7.25
   0   3  -9  127.70    7.28
   0  -3  -9  121.54    7.29
   0   3  -9  118.20    7.24
   0   3  -9  119.01    7.43
   0   3  -9  113.35    7.29
   0  -3  -9  111.03    7.26
   0   3  -9  115.86    7.36
   0   3  -9  114.23    7.30
   0   3  -9  122.76    7.26
   0   3  -9  102.74    7.24
   0   3   9  118.24    7.41
   0   3   9  107.70    7.23
   0  -3  -9  108.67    7.27
   0   3   9   88.38    7.29
   0   3   9  117.00    7.41
   0   3   9  111.75    7.34
   0   3   9  112.26    7.35
   0  -3   9  113.41    7.30
   0  -3   9  124.33    7.43
   0   3  -9  115.56    7.26
   0  -3  -9   94.61    7.24
   0   3   9  121.22    7.49
   0   3  -9  117.06    7.27
   0   3   9  102.33    7.31
   0   3  -9  113.36    7.31
   0   3  -9  108.65    7.40
   0   3  -9  112.33    7.34
   0   3  -9  123.56    7.27
   0   3  -9  125.99    7.44
   0  -3 -10   46.03    3.23
   0  -3 -10   49.55    3.29
   0   3 -10   63.55    3.28
   0   3 -10   49.92    3.25
   0   3 -10   53.12    3.29
   0  -3 -10   42.21    3.11
   0  -3 -10   40.84    3.24
   0   3 -10   47.36    3.30
   0   3  10   46.77    3.38
   0  -3 -10   44.62    3.17
   0   3 -10   42.63    3.33
   0  -3 -10   43.57    3.33
   0   3 -10   43.16    3.34
   0   3 -10   43.67    3.43
   0   3 -10   47.94    3.29
   0   3 -10   44.71    3.37
   0   3  10   45.33    3.21
   0  -3 -10   47.91    3.30
   0   3  10   50.46    3.72
   0   3  10   42.84    3.37
   0  -3 -10   46.24    3.21
   0   3  10   46.17    3.45
   0   3  10   49.86    3.51
   0   3  10   42.46    3.32
   0   3  10   47.58    3.37
   0   3 -10   49.39    3.18
   0  -3 -10   46.05    3.16
   0  -3  10   47.93    3.21
   0  -3  10   46.98    3.24
   0  -3  10   44.09    3.20
   0  -3  10   52.26    3.59
   0   3 -10   49.90    3.20
   0  -3 -10   46.82    3.17
   0   3 -10   46.24    3.24
   0   3 -10   47.59    3.15
   0   3 -10   50.30    3.18
   0   3 -10   47.59    3.25
   0   3 -10   48.69    3.37
   0  -3 -10   43.28    3.19
   0  -3 -10   42.41    3.20
   0   3 -10   46.54    3.48
   0   3 -10   47.00    3.35
   0   3 -10   40.65    3.52
   0  -3 -10   38.97    3.35
   0   3 -10   48.00    3.52
   0   3 -11  313.25   16.94
   0   3 -11  273.67   16.88
   0   3 -11  255.87   16.92
   0  -3 -11  243.43   16.79
   0   3 -11  281.33   16.82
   0   3 -11  279.31   16.81
   0   3 -11  281.36   16.79
   0   3 -11  269.73   16.90
   0  -3 -11  247.14   16.80
   0   3 -11  266.71   16.84
   0   3 -11  260.42   16.84
   0  -3 -11  224.74   16.80
   0   3 -11  248.56   16.88
   0  -3 -11  252.28   16.86
   0  -3 -11  258.04   16.81
   0   3 -11  248.32   16.86
   0  -3 -11  254.22   16.86
   0   3 -11  283.10   16.86
   0  -3 -11  249.49   16.89
   0   3 -11  241.95   16.90
   0   3 -11  261.65   16.92
   0  -3 -11  246.62   16.80
   0   3  11  298.27   16.95
   0   3  11  233.82   16.89
   0   3  11  259.37   16.91
   0  -3  11  257.27   16.80
   0   3  11  299.68   16.95
   0   3 -11  272.81   16.81
   0  -3  11  256.38   16.86
   0  -3 -11  262.48   16.80
   0  -3  11  252.30   16.84
   0  -3  11  265.19   16.84
   0   3 -11  285.74   16.92
   0  -3 -11  247.73   16.87
   0   3 -11  311.56   16.88
   0  -3 -11  253.79   16.84
   0   3 -11  259.58   16.83
   0   3  11  271.13   16.91
   0   3 -11  273.69   16.81
   0   3 -11  261.05   16.96
   0   3 -12   24.48    2.41
   0  -3 -12   19.49    2.18
   0   3 -12   26.93    2.27
   0   3 -12   26.58    2.16
   0  -3 -12   23.50    2.22
   0  -3 -12   23.23    2.18
   0   3 -12   22.59    2.26
   0  -3 -12   21.65    1.88
   0   3 -12   27.07    1.94
   0   3 -12   25.85    2.39
   0  -3 -12   24.07    1.94
   0   3 -12   26.76    1.90
   0   3 -12   24.34    2.05
   0   3 -12   24.20    1.84
   0  -3 -12   21.59    1.94
   0   3 -12   23.95    2.17
   0  -3 -12   22.69    2.26
   0   3 -12   27.12    2.10
   0   3 -12   26.15    2.00
   0   3 -12   23.28    2.29
   0   3  12   26.97    2.34
   0  -3 -12   23.41    1.96
   0  -3  12   23.85    1.93
   0   3  12   23.93    2.22
   0   3  12   25.85    2.50
   0   3  12   18.95    2.19
   0  -3 -12   20.82    1.90
   0   3  12   25.89    2.49
   0   3 -12   24.99    1.89
   0  -3  12   27.40    2.07
   0  -3  12   22.13    1.91
   0  -3  12   22.81    2.04
   0   3 -12   28.54    2.06
   0  -3 -12   24.27    2.14
   0   3 -12   25.22    2.04
   0  -3 -12   24.39    2.02
   0   3 -12   26.94    2.27
   0   3 -12   24.81    2.09
   0   3 -12   24.06    2.14
   0  -3 -12   24.22    2.05
   0  -3 -12   23.84    1.92
   0   3 -12   23.29    1.88
   0   3  12   27.42    2.82
   0  -3 -12   25.19    2.10
   0   3 -12   23.85    1.87
   0   3 -13  147.59    9.85
   0  -3 -13  131.25    9.80
   0   3 -13  167.05    9.88
   0  -3 -13  150.05    9.77
   0  -3 -13  140.17    9.68
   0   3 -13  150.81    9.85
   0   3 -13  152.88    9.65
   0  -3 -13  141.44    9.69
   0   3 -13  153.77    9.86
   0   3  13  149.17    9.88
   0  -3 -13  141.70    9.69
   0   3  13  144.93    9.90
   0   3  13  148.56    9.85
   0  -3  13  146.97    9.73
   0   3  13  140.76    9.90
   0   3  13  145.75    9.81
   0  -3  13  142.10    9.79
   0   3  13  159.49    9.91
   0  -3  13  163.76    9.76
   0   3 -13  155.93    9.70
   0  -3 -13  149.60    9.69
   0   3 -13  162.79    9.86
   0   3 -13  166.88    9.78
   0   3  13  163.43    9.93
   0  -3 -13  159.59    9.79
   0   3 -13  137.46    9.65
   0   3 -13  151.78    9.69
   0  -3 -14   36.27    3.16
   0   3 -14   43.76    3.23
   0   3 -14   43.22    3.29
   0   3  14   52.94    3.69
   0   3 -14   44.84    2.93
   0   3 -14   40.70    3.18
   0   3 -14   42.97    2.94
   0   3 -14   36.53    3.36
   0   3 -14   38.98    3.20
   0   3  14   35.22    3.28
   0  -3 -14   42.54    3.11
   0   3  14   33.05    3.29
   0   3  14   30.22    3.28
   0   3  14   35.89    3.49
   0  -3  14   43.35    3.46
   0   3  14   39.99    3.55
   0  -3 -14   36.41    3.23
   0  -3 -14   42.91    3.18
   0   3 -14   42.42    3.03
   0   3 -14   44.42    3.16
   0   3 -14   40.36    2.98
   0   3 -14   42.78    3.22
   0   3 -14   38.76    3.06
   0  -3 -14   42.47    3.10
   0  -3 -14   36.50    2.94
   0   3 -14   42.72    2.93
   0   3 -15  167.20   10.66
   0   3 -15  173.46   10.74
   0  -3 -15  157.69   10.64
   0   3 -15  169.65   10.81
   0   3 -15  160.12   10.88
   0   3  15  165.56   10.87
   0   3  15  145.44   10.91
   0   3  15  170.63   11.05
   0   3  15  158.48   10.94
   0  -3  15  190.91   10.84
   0   3  15  184.19   11.35
   0   3  15  130.63   10.80
   0   3 -15  172.68   10.66
   0   3  15  182.77   10.95
   0  -3  15  180.12   10.90
   0  -3 -15  159.76   10.67
   0   3 -15  176.20   10.75
   0  -3 -15  144.05   10.68
   0  -3 -15  164.67   10.76
   0   3 -15  184.04   10.84
   0  -3 -15  132.51   10.70
   0   3 -15  172.67   10.82
   0   3 -15  152.94   10.67
   0   3 -15  174.27   10.79
   0   3 -15  176.87   10.73
   0  -3 -15  184.95   10.78
   0  -3 -15  152.49   10.77
   0   3 -15  165.22   10.81
   0   3 -15  150.17   10.77
   0  -3 -15  163.08   10.84
   0  -3 -15  166.84   10.82
   0   3  16    5.05    2.23
   0  -3 -16   11.49    1.86
   0  -3 -16   10.75    1.74
   0   3 -16    9.96    2.12
   0   3 -16   11.15    1.72
   0   3 -16    9.97    1.60
   0   3 -16    9.76    1.43
   0  -3 -16   10.94    1.66
   0   3  16   10.03    2.97
   0   3  16    7.24    2.63
   0  -3  16   10.60    2.14
   0   3  16   10.83    4.13
   0  -3 -16    8.32    1.76
   0   3  16   11.14    2.72
   0  -3  16   11.75    2.55
   0   3 -16    8.89    1.42
   0   3 -16    3.84    1.92
   0   3 -16    8.33    1.82
   0  -3 -16    6.05    1.76
   0  -3 -16    5.42    2.05
   0  -3 -16    8.43    1.99
   0  -3 -16    8.08    1.72
   0   3 -16    8.66    1.56
   0   3 -16    8.72    1.86
   0   3 -16    4.57    2.33
   0   3 -16    7.70    1.89
   0  -3 -16    7.57    1.64
   0   3 -16    7.59    2.32
   0   3 -16    9.12    1.74
   0   3 -16    6.66    1.94
   0  -3 -17  197.91   12.41
   0   3 -17  203.08   12.36
   0   3 -17  171.19   12.44
   0   3 -17  156.52   12.33
   0  -3 -17  198.88   12.37
   0   3  17  177.12   12.46
   0   3  17  205.18   12.67
   0   3  17  214.25   13.04
   0   3  17  188.94   12.56
   0  -3  17  174.95   12.40
   0   3  17  221.99   12.88
   0  -3  17  199.11   12.82
   0  -3  17  206.98   12.54
   0   3  17  211.59   12.60
   0   3 -17  188.44   12.23
   0  -3 -17  168.74   12.24
   0   3 -17  146.28   12.43
   0  -3 -17  187.03   12.42
   0   3 -17  203.48   12.39
   0   3 -17  208.74   12.31
   0  -3 -17  170.01   12.28
   0   3 -17  208.43   12.40
   0  -3 -17  191.68   12.32
   0   3 -17  212.46   12.37
   0   3 -17  193.32   12.42
   0   3 -17  185.98   12.36
   0   3 -17  197.50   12.27
   0  -3 -17  173.82   12.33
   0   3 -17  210.39   12.41
   0   3 -17  148.87   12.28
   0   3 -18    4.32    1.93
   0   3 -18    6.49    2.45
   0   3 -18    4.09    1.82
   0  -3 -18    4.66    1.61
   0   3 -18    3.74    1.75
   0  -3 -18    3.51    1.72
   0  -3 -18    5.13    1.99
   0   3 -18    1.49    2.44
   0   3  18    5.73    3.08
   0   3  18    4.64    2.21
   0   3  18    8.25    4.49
   0  -3  18   12.91    4.15
   0   3  18    6.98    3.97
   0   3 -18    3.28    1.71
   0  -3  18    7.65    2.95
   0   3  18    7.96    3.09
   0   3 -18    2.91    1.91
   0   3 -18    5.14    1.59
   0  -3 -18    3.59    1.83
   0   3 -18    3.79    1.88
   0  -3 -18    4.77    1.79
   0   3 -18    4.40    1.95
   0   3 -18    3.34    2.18
   0  -3  19   63.87    5.29
   0   3  19   64.92    5.80
   0   3  19   62.84    5.48
   0  -3  19   61.34    5.57
   0   3 -19   54.89    3.96
   0  -3 -19   44.88    3.90
   0   3 -19   52.63    4.05
   0   3 -19   48.48    3.95
   0   3 -19   52.61    4.04
   0   3 -19   38.22    4.27
   0  -3 -19   46.19    4.02
   0  -3 -19   52.64    4.10
   0   3 -19   56.61    3.98
   0   3 -19   55.02    4.16
   0   3  19   54.04    4.73
   0   3  19   56.73    4.94
   0   3 -19   41.32    4.25
   0   3 -19   53.26    4.04
   0   3 -19   58.04    3.88
   0   3 -20   58.50    4.30
   0  -3 -20   38.93    4.25
   0   3 -20   63.16    4.15
   0   3  20   57.15    4.88
   0   3  20   62.93    5.98
   0  -3  20   72.63    5.58
   0   3  20   68.37    5.61
   0  -3  20   66.96    5.79
   0   3 -20   61.20    4.30
   0  -3 -20   57.65    4.19
   0   3 -20   46.51    4.49
   0  -3 -20   60.42    4.18
   0   3 -20   57.40    4.42
   0  -3 -20   45.49    4.43
   0   3 -20   63.14    4.22
   0  -3 -20   58.35    4.36
   0   3 -20   59.95    4.32
   0   3 -20   45.21    4.50
   0   3 -20   62.51    4.29
   0  -3 -20   54.83    4.30
   0   3 -20   64.42    4.35
   0  -3 -20   54.58    4.16
   0   3  20   55.57    5.07
   0   3 -20   54.19    4.11
   0   3  21    0.35    2.95
   0   3  21    0.10    4.31
   0  -3 -21   -0.60    1.68
   0   3 -21    1.63    1.37
   0  -3 -21    2.75    1.38
   0   3  21    1.75    2.63
   0   3 -21    0.99    1.37
   0  -3 -21   -0.52    1.51
   0   3  21    4.15    3.49
   0  -3 -21   -0.48    1.48
   0  -3 -21    1.34    1.86
   0   3 -22   20.07    1.87
   0  -3 -22   17.10    2.14
   0  -3 -22   20.00    1.88
   0   3 -22   22.81    1.99
   0   3 -22   23.57    2.20
   0   3  22   23.41    3.39
   0   3 -22   21.63    1.90
   0  -3 -22   12.93    2.00
   0   3 -22   18.66    2.04
   0   3 -22   21.46    2.14
   0  -3 -22   16.79    2.25
   0   3  22   18.90    4.21
   0   3  22   19.58    3.03
   0  -3  22   23.07    4.08
   0   3 -22   16.41    2.32
   0   3 -22   11.76    2.37
   0  -3 -22   16.61    2.41
   0  -3 -22   19.11    2.08
   0  -3 -22   21.39    2.11
   0   3 -22   22.54    2.12
   0  -3 -22   14.46    2.44
   0   3 -23   21.53    1.81
   0  -3 -23   19.94    2.02
   0  -3 -23   25.21    1.85
   0   3 -23   32.13    1.99
   0   3  23   27.98    3.12
   0  -3 -23   17.52    2.16
   0   3 -23   27.15    2.08
   0   3 -23   19.14    2.00
   0  -3 -23   14.31    1.94
   0   3 -23   14.04    2.25
   0  -3 -23   17.36    2.28
   0  -3 -23   15.58    2.28
   0  -3 -23   23.87    2.04
   0  -3 -24   35.20    2.87
   0   3 -24   26.48    2.85
   0  -3 -24   31.48    2.87
   0  -3 -24   29.43    2.80
   0  -3 -24   38.91    2.60
   0   3 -24   49.34    2.73
   0   3 -24   43.24    2.74
   0   3 -24   35.11    2.68
   0   3 -25    1.97    1.01
   0  -3 -25    2.66    0.99
   0   4   0  122.04    8.20
   0  -4   0  129.80    8.21
   0  -4   0  121.68    8.19
   0  -4   0  126.50    8.23
   0   4   0  125.56    8.20
   0  -4   0  129.62    8.21
   0  -4   0  119.86    8.21
   0   4   0  125.95    8.22
   0   4   0  123.83    8.24
   0   4   0  128.71    8.20
   0  -4   0  153.22    8.20
   0  -4   0  152.63    8.20
   0   4   0  182.01    8.28
   0   4   0  116.73    8.26
   0   4   0  120.19    8.22
   0  -4   0  119.65    8.19
   0   4   0  123.71    8.21
   0  -4   0  121.93    8.18
   0  -4   0  134.46    8.18
   0   4   0  132.24    8.22
   0   4   0  110.02    8.20
   0   4   0  134.00    8.20
   0   4   1 6757.39  427.89
   0   4   1 6689.31  427.87
   0  -4  -1 6641.42  427.89
   0  -4  -1 6804.68  427.89
   0  -4  -1 7522.03  427.90
   0   4   1 6804.14  427.88
   0  -4  -1 6395.76  427.88
   0  -4  -1 6748.38  427.89
   0  -4  -1 6483.23  427.88
   0   4   1 7129.86  427.90
   0   4   1 6920.10  427.89
   0  -4  -1 6358.31  427.87
   0   4   1 6539.62  427.88
   0   4   1 6619.94  427.87
   0  -4   1 6999.22  427.88
   0   4  -1 6841.05  427.88
   0  -4   1 6781.53  427.89
   0   4  -1 6702.49  427.86
   0  -4   1 6788.32  427.88
   0  -4  -1 6506.61  427.86
   0  -4  -1 6594.09  427.88
   0  -4  -1 6623.64  427.87
   0  -4  -1 6306.36  427.88
   0   4  -1 9999.00  427.91
   0   4  -1 7725.53  427.88
   0   4   1 7124.12  427.90
   0  -4  -1 6491.30  427.88
   0   4   1 7905.91  427.90
   0   4   1 8638.70  427.92
   0   4   1 7836.86  427.90
   0   4  -1 6245.74  427.87
   0  -4  -1 6149.33  427.87
   0   4   1 7108.14  427.89
   0   4   1 6283.19  427.87
   0   4  -1 6838.39  427.88
   0   4   1 5783.50  427.86
   0   4  -1 6843.92  427.87
   0   4  -1 6965.49  427.88
   0   4  -2  161.58    9.30
   0   4   2  139.28    9.36
   0   4  -2  149.50    9.30
   0  -4  -2  148.45    9.30
   0   4   2  150.27    9.31
   0  -4  -2  144.70    9.32
   0   4   2  144.17    9.29
   0  -4  -2  153.76    9.30
   0  -4   2  158.42    9.31
   0  -4   2  159.80    9.26
   0   4   2  125.47    9.26
   0   4  -2  159.89    9.35
   0   4  -2  193.22    9.32
   0  -4  -2  144.93    9.31
   0  -4  -2  152.52    9.33
   0   4   2  142.35    9.36
   0   4  -2  137.73    9.25
   0   4   2  167.91    9.35
   0  -4  -2  147.32    9.31
   0   4  -2  150.71    9.28
   0   4   2  145.27    9.30
   0   4   2  157.42    9.34
   0  -4  -2  148.48    9.31
   0   4   2  138.25    9.40
   0  -4  -2  182.82    9.33
   0   4   2  140.34    9.31
   0   4   2  132.00    9.32
   0  -4  -2  151.67    9.32
   0   4   2  107.77    9.25
   0   4  -2  175.41    9.30
   0   4  -2  165.07    9.30
   0  -4  -2  146.35    9.47
   0   4  -3   93.35    6.40
   0   4   3   70.72    6.39
   0  -4  -3   94.89    6.45
   0  -4  -3   98.09    6.48
   0   4   3   84.75    6.41
   0   4   3   91.73    6.46
   0  -4  -3   90.65    6.43
   0   4   3   91.55    6.41
   0   4  -3  115.96    6.39
   0  -4  -3   91.26    6.43
   0   4   3   87.90    6.46
   0  -4   3  107.46    6.34
   0  -4  -3  101.16    6.42
   0  -4  -3   94.64    6.42
   0   4   3   73.82    6.44
   0   4   3   73.84    6.46
   0  -4  -3  104.06    6.42
   0   4   3   88.43    6.42
   0  -4  -3   88.59    6.37
   0  -4   3  103.41    6.37
   0   4   3   89.37    6.39
   0   4  -3  130.18    6.47
   0   4  -3  117.51    6.52
   0   4  -3  109.19    6.50
   0   4  -3  117.58    6.35
   0  -4  -3  100.17    6.44
   0  -4  -3   87.09    6.71
   0   4  -3  123.27    6.42
   0   4  -3  115.02    6.42
   0   4  -4   33.00    2.31
   0  -4  -4   23.25    2.90
   0  -4  -4   29.33    1.89
   0   4  -4   35.51    2.02
   0   4  -4   33.24    2.13
   0   4  -4   33.64    2.18
   0   4  -4   36.77    1.94
   0  -4  -4   28.51    1.97
   0   4  -4   24.36    2.06
   0   4  -4   26.82    1.88
   0   4  -4   26.77    2.02
   0   4   4   22.61    1.89
   0   4  -4   28.10    2.08
   0   4  -4   26.80    2.20
   0   4  -4   29.91    2.21
   0   4  -4   25.60    1.84
   0  -4  -4   22.42    1.87
   0  -4  -4   24.05    2.01
   0   4  -4   23.88    1.86
   0  -4  -4   19.51    1.92
   0   4   4   22.14    1.83
   0   4   4   19.48    1.78
   0   4  -4   27.77    1.84
   0   4  -4   29.19    2.10
   0   4  -4   30.08    1.90
   0  -4  -4   23.51    1.93
   0   4  -4   26.01    1.82
   0   4  -4   26.16    1.78
   0  -4  -4   23.67    1.68
   0  -4  -4   24.22    1.92
   0  -4   4   26.72    1.68
   0  -4  -4   24.63    1.76
   0   4   4   27.94    2.01
   0   4   4   18.39    1.92
   0  -4  -4   26.34    1.85
   0  -4  -4   24.30    1.79
   0   4   4   20.10    2.04
   0   4   4   23.19    1.87
   0  -4  -4   22.90    1.76
   0  -4  -4   25.09    1.82
   0  -4  -4   23.32    2.17
   0  -4  -4   25.14    1.87
   0  -4  -4   24.40    2.31
   0  -4  -4   23.64    1.84
   0  -4  -4   23.13    1.72
   0   4   4   21.23    1.82
   0   4  -4   30.09    1.77
   0   4  -4   25.92    2.17
   0   4  -4   30.24    2.03
   0  -4  -4   25.17    2.19
   0   4  -4   35.27    1.88
   0   4  -4   31.37    1.89
   0   4  -4   32.25    2.20
   0   4  -5  298.45   15.50
   0   4  -5  305.43   15.50
   0   4  -5  280.36   15.52
   0  -4  -5  241.74   15.50
   0   4  -5  263.48   15.57
   0  -4  -5  245.01   15.52
   0   4  -5  323.52   15.56
   0   4  -5  276.70   15.51
   0   4  -5  265.94   15.56
   0   4  -5  293.44   15.57
   0  -4  -5  258.72   15.47
   0   4  -5  266.17   15.55
   0   4  -5  245.60   15.51
   0   4   5  223.24   15.47
   0   4  -5  256.00   15.57
   0   4  -5  261.99   15.56
   0  -4  -5  242.73   15.50
   0   4  -5  249.90   15.45
   0   4  -5  252.14   15.49
   0  -4  -5  251.06   15.53
   0  -4  -5  222.59   15.50
   0   4  -5  204.78   15.46
   0  -4  -5  219.96   15.46
   0   4   5  234.54   15.47
   0   4   5  252.80   15.49
   0  -4  -5  222.89   15.43
   0  -4  -5  233.07   15.49
   0  -4  -5  210.49   15.52
   0   4  -5  252.66   15.50
   0   4  -5  256.81   15.48
   0  -4  -5  226.50   15.46
   0   4  -5  241.55   15.43
   0  -4  -5  223.17   15.45
   0  -4   5  228.32   15.43
   0  -4  -5  254.96   15.49
   0  -4  -5  227.20   15.48
   0   4   5  229.33   15.51
   0   4   5  226.20   15.48
   0  -4  -5  241.83   15.47
   0  -4  -5  222.98   15.45
   0   4   5  234.20   15.52
   0   4  -5  267.80   15.48
   0  -4  -5  212.15   15.52
   0  -4  -5  227.81   15.49
   0   4   5  213.79   15.47
   0  -4  -5  233.21   15.50
   0  -4  -5  217.86   15.56
   0   4   5  222.74   15.49
   0   4  -5  271.15   15.45
   0   4  -5  261.31   15.52
   0   4  -5  237.03   15.56
   0   4  -5  274.08   15.55
   0   4  -5  303.83   15.51
   0   4  -5  266.23   15.48
   0  -4  -5  221.27   15.54
   0   4  -5  279.91   15.59
   0   4  -6   17.22    1.69
   0   4  -6   16.35    1.49
   0  -4  -6   14.72    1.53
   0   4  -6   16.32    1.47
   0   4  -6   21.03    1.50
   0   4  -6   17.56    1.93
   0   4  -6   16.03    1.64
   0   4  -6   15.98    1.96
   0   4  -6   20.19    1.74
   0   4  -6   17.88    1.75
   0   4  -6   21.67    1.54
   0  -4  -6   21.00    1.41
   0   4  -6   21.40    1.77
   0   4   6   19.85    1.51
   0   4  -6   20.92    1.61
   0  -4  -6   18.81    1.39
   0   4  -6   17.12    1.78
   0   4  -6   18.78    1.93
   0  -4  -6   13.44    1.55
   0   4  -6   19.62    1.83
   0   4   6   21.66    1.38
   0  -4  -6   18.12    1.57
   0  -4  -6   21.73    1.70
   0   4  -6   20.64    1.35
   0   4  -6   18.18    1.44
   0   4   6   21.39    1.48
   0  -4  -6   19.26    1.38
   0   4   6   18.58    1.41
   0  -4  -6   13.99    1.61
   0  -4  -6   12.79    1.35
   0   4  -6   18.02    1.43
   0  -4  -6   12.01    1.38
   0   4  -6   17.35    1.54
   0  -4  -6   12.97    1.39
   0   4  -6   18.65    1.43
   0   4   6   23.61    1.67
   0  -4   6   21.79    1.33
   0  -4  -6   18.48    1.51
   0   4   6   21.25    1.62
   0   4   6   19.51    1.72
   0   4   6   17.43    1.56
   0   4   6   14.09    1.46
   0   4   6   17.54    1.53
   0  -4  -6   15.06    1.98
   0  -4  -6   17.83    1.39
   0  -4  -6   17.16    1.36
   0  -4  -6   19.88    1.42
   0   4  -6   19.32    1.43
   0  -4  -6   16.64    1.46
   0   4   6   15.73    1.79
   0   4  -6   17.89    1.35
   0   4  -6   18.48    1.91
   0   4  -6   17.14    1.66
   0   4  -6   18.17    1.77
   0   4  -6   16.75    1.61
   0  -4  -6   15.11    1.96
   0   4  -6   19.85    1.48
   0   4  -6   16.92    1.90
   0   4  -6   17.86    1.49
   0   4  -7  137.22    7.18
   0   4  -7  139.99    7.18
   0  -4  -7   95.94    7.15
   0   4  -7  125.23    7.29
   0   4  -7  131.03    7.23
   0  -4  -7  131.06    7.19
   0  -4  -7   79.90    7.18
   0  -4  -7  110.45    7.20
   0   4  -7  125.93    7.31
   0   4  -7  132.47    7.29
   0   4  -7  133.92    7.22
   0   4  -7  143.68    7.27
   0  -4  -7  109.73    7.12
   0   4  -7  104.07    7.25
   0   4  -7   99.45    7.18
   0   4   7  106.29    7.22
   0   4  -7   92.47    7.19
   0   4  -7  101.42    7.23
   0  -4  -7   98.59    7.12
   0   4  -7  101.90    7.20
   0   4  -7  109.29    7.24
   0   4  -7  108.34    7.25
   0  -4  -7  103.71    7.18
   0   4  -7  114.43    7.28
   0  -4  -7  109.19    7.20
   0  -4  -7  104.79    7.21
   0   4   7  109.73    7.08
   0   4  -7   89.68    7.09
   0   4   7  103.74    7.12
   0   4   7  110.29    7.15
   0  -4  -7   99.30    7.10
   0   4  -7  114.84    7.17
   0  -4  -7   90.95    7.11
   0   4  -7  127.98    7.15
   0   4  -7  120.87    7.14
   0  -4  -7   98.27    7.12
   0   4  -7  125.81    7.13
   0   4  -7  100.44    7.11
   0  -4   7  107.75    7.08
   0   4   7  120.42    7.24
   0   4   7  109.80    7.25
   0   4   7   99.44    7.15
   0   4   7  112.53    7.21
   0   4   7  101.36    7.19
   0   4   7   90.11    7.13
   0  -4   7  112.70    7.26
   0  -4  -7  103.68    7.15
   0   4  -7  117.89    7.14
   0  -4  -7  106.61    7.12
   0  -4  -7  101.98    7.10
   0  -4  -7   93.42    7.27
   0   4  -7  119.50    7.09
   0   4   7  104.80    7.20
   0   4   7  127.30    7.39
   0   4  -7  113.00    7.21
   0   4  -7  108.62    7.20
   0   4  -7  112.48    7.26
   0   4  -7  134.48    7.14
   0   4  -7  140.11    7.18
   0   4  -7  130.04    7.33
   0  -4  -7  103.16    7.27
   0   4  -8    5.42    1.03
   0  -4  -8    4.24    1.04
   0   4  -8    7.76    1.04
   0  -4  -8    6.22    1.12
   0   4  -8    7.06    1.32
   0   4  -8    7.96    1.08
   0   4  -8    5.69    1.55
   0  -4  -8    4.61    1.15
   0   4  -8    6.42    1.70
   0   4  -8    5.82    1.40
   0   4  -8    6.48    1.25
   0  -4  -8    6.32    1.35
   0  -4  -8    4.45    0.65
   0  -4  -8    5.43    0.84
   0  -4  -8    4.46    1.07
   0   4  -8    6.33    1.12
   0  -4  -8    5.09    0.85
   0  -4  -8    5.09    1.16
   0   4   8    6.67    1.56
   0   4  -8    4.49    1.44
   0   4  -8    5.87    1.01
   0   4  -8    5.41    1.38
   0   4  -8    5.88    1.53
   0  -4  -8    3.61    1.22
   0   4  -8    4.92    1.25
   0  -4  -8    4.20    1.29
   0   4  -8    4.33    0.84
   0   4   8    4.28    0.86
   0   4   8    4.76    1.02
   0  -4  -8    2.61    0.89
   0   4  -8    4.46    1.12
   0   4  -8    5.86    0.94
   0  -4  -8    3.64    0.83
   0   4  -8    7.09    0.95
   0   4  -8    5.83    0.93
   0   4  -8    6.37    1.00
   0  -4  -8    4.04    0.93
   0  -4  -8    4.64    1.27
   0   4  -8    4.95    0.93
   0   4   8    6.02    1.34
   0  -4  -8    5.20    1.03
   0  -4   8    4.50    0.86
   0   4   8    2.71    1.14
   0   4   8    3.72    1.53
   0   4   8    5.09    1.30
   0   4   8    3.16    1.23
   0   4   8    3.39    1.02
   0   4  -8    5.64    0.94
   0  -4  -8    3.64    0.84
   0  -4  -8    5.80    0.85
   0   4   8    5.03    1.49
   0   4  -8    5.86    0.73
   0   4   8    5.96    2.11
   0   4  -8    5.82    1.20
   0   4  -8    5.85    1.27
   0   4  -8    5.71    0.93
   0   4  -8    7.30    1.02
   0   4  -8    6.11    1.58
   0  -4  -9   18.59    1.72
   0   4  -9   18.99    1.59
   0   4  -9   21.69    1.89
   0   4  -9   19.12    2.03
   0  -4  -9   15.72    1.60
   0   4  -9   23.24    1.64
   0   4  -9   23.80    1.67
   0  -4  -9   16.47    1.44
   0   4  -9   18.58    1.68
   0  -4  -9   16.70    1.63
   0   4   9   20.05    2.00
   0   4  -9   17.60    1.80
   0  -4  -9   17.81    1.53
   0  -4  -9   17.51    1.78
   0   4  -9   20.77    1.78
   0  -4  -9   14.72    1.83
   0  -4  -9   17.36    1.65
   0   4  -9   20.67    2.13
   0   4  -9   19.13    1.87
   0  -4  -9   16.66    1.88
   0   4  -9   16.58    1.95
   0   4  -9   18.96    1.55
   0   4   9   17.01    1.63
   0   4   9   19.24    1.52
   0   4  -9   21.55    1.77
   0   4  -9   17.65    1.69
   0   4  -9   21.19    2.07
   0  -4  -9   15.31    1.49
   0  -4  -9   11.92    1.51
   0   4  -9   21.63    1.54
   0   4  -9   20.03    1.60
   0   4  -9   21.42    1.52
   0  -4  -9   15.99    1.55
   0   4  -9   21.69    1.55
   0   4  -9   18.54    1.50
   0   4   9   19.87    1.94
   0  -4  -9   18.79    1.61
   0   4   9   15.00    1.84
   0   4   9   14.54    1.70
   0   4   9   19.31    2.06
   0   4   9   17.78    1.86
   0   4  -9   20.72    1.51
   0  -4   9   21.84    2.19
   0  -4   9   19.74    1.55
   0  -4  -9   16.90    1.53
   0  -4   9   19.61    1.62
   0   4   9   17.84    1.94
   0   4   9   21.79    2.48
   0   4  -9   19.50    1.79
   0   4  -9   20.74    1.70
   0   4  -9   20.01    1.91
   0   4  -9   21.08    1.55
   0   4  -9   21.26    2.07
   0  -4 -10  261.46   17.89
   0   4 -10  342.26   17.92
   0   4 -10  324.03   17.98
   0   4 -10  388.57   17.94
   0   4 -10  330.85   17.93
   0  -4 -10  244.31   17.83
   0   4  10  278.82   17.91
   0  -4 -10  243.80   17.90
   0  -4 -10  261.84   17.86
   0  -4 -10  234.13   17.92
   0   4 -10  295.63   18.00
   0  -4 -10  262.14   17.93
   0   4  10  266.94   17.88
   0  -4 -10  273.70   17.92
   0   4 -10  260.77   17.93
   0   4 -10  281.20   17.92
   0   4 -10  272.09   17.98
   0   4  10  285.90   18.02
   0  -4 -10  254.64   17.87
   0   4  10  242.51   17.94
   0   4  10  285.22   17.99
   0   4  10  274.35   17.96
   0   4 -10  292.87   17.88
   0   4  10  277.18   17.96
   0  -4 -10  261.46   17.85
   0  -4  10  285.99   17.91
   0  -4  10  278.33   17.91
   0  -4  10  285.60   17.89
   0  -4  10  305.62   17.95
   0   4 -10  285.31   17.99
   0   4 -10  285.10   17.91
   0   4 -10  286.92   17.86
   0  -4 -10  261.52   17.86
   0  -4 -10  272.47   17.86
   0   4 -10  311.26   17.89
   0   4 -10  297.14   17.87
   0  -4 -10  271.81   17.87
   0   4 -10  279.71   17.90
   0   4 -10  294.86   17.95
   0   4  10  304.77   17.99
   0   4  10  253.54   17.88
   0   4 -10  291.61   17.84
   0   4 -11   67.89    4.21
   0   4 -11   61.50    4.27
   0   4 -11   66.31    4.17
   0   4 -11   66.34    4.31
   0  -4 -11   58.40    4.24
   0  -4 -11   54.96    4.15
   0  -4 -11   60.99    4.06
   0  -4 -11   61.01    4.18
   0  -4 -11   59.71    4.10
   0   4 -11   73.95    4.25
   0  -4 -11   60.58    4.25
   0   4 -11   68.14    4.11
   0   4 -11   66.52    4.13
   0   4 -11   65.73    4.09
   0  -4 -11   55.51    4.11
   0  -4 -11   51.38    4.10
   0   4 -11   59.11    4.17
   0   4 -11   66.92    4.38
   0   4 -11   59.34    4.28
   0   4 -11   68.14    4.18
   0  -4 -11   55.94    4.09
   0   4 -11   64.82    4.33
   0   4 -11   62.82    4.21
   0  -4 -11   54.99    4.22
   0   4  11   65.93    4.45
   0  -4 -11   59.92    4.14
   0   4  11   52.51    4.30
   0   4  11   61.78    4.45
   0   4  11   61.29    4.33
   0  -4  11   58.36    4.17
   0  -4  11   66.27    4.18
   0  -4  11   58.74    4.15
   0  -4 -11   54.69    4.10
   0  -4  11   66.72    4.45
   0   4 -11   67.17    4.11
   0  -4  11   54.81    4.19
   0   4 -11   65.27    4.24
   0   4 -11   63.69    4.30
   0   4  11   55.06    4.28
   0   4  11   68.13    4.61
   0   4 -11   58.74    4.09
   0   4 -11   64.11    4.12
   0   4 -11   59.96    4.07
   0   4 -11   63.79    4.38
   0  -4 -12   97.92    7.01
   0   4 -12  123.45    7.09
   0   4 -12  137.85    7.10
   0  -4 -12   94.18    6.98
   0   4 -12  106.79    7.03
   0   4 -12  110.30    6.86
   0   4 -12  117.88    6.91
   0   4 -12  119.04    6.89
   0  -4 -12   91.97    6.87
   0   4 -12  110.67    7.10
   0  -4 -12   99.61    6.87
   0   4 -12  110.01    6.95
   0  -4 -12  103.84    6.89
   0   4 -12  105.54    7.06
   0   4 -12   98.52    7.11
   0   4  12   97.55    7.11
   0   4  12  119.50    7.22
   0   4 -12  109.21    6.86
   0  -4 -12   92.72    6.89
   0   4  12   84.32    7.08
   0   4  12   85.03    7.05
   0   4  12   83.06    7.00
   0   4  12   97.16    7.17
   0  -4  12  101.77    6.93
   0  -4 -12   95.35    6.87
   0   4 -12  110.33    6.89
   0   4  12  106.20    7.11
   0  -4  12   99.23    6.96
   0  -4  12  112.59    6.94
   0   4 -12  110.95    6.98
   0  -4 -12   88.55    6.93
   0  -4 -12   98.72    6.88
   0   4 -12  126.18    6.98
   0   4 -12  108.97    6.93
   0  -4 -12  109.09    6.93
   0   4 -12  130.23    7.09
   0  -4 -12  108.12    7.00
   0   4 -12  114.35    7.04
   0   4 -12  109.11    7.13
   0   4 -12  111.91    6.90
   0   4 -13    1.24    1.70
   0  -4 -13   -0.93    1.48
   0   4 -13   -0.57    1.48
   0   4 -13   -0.21    1.33
   0  -4 -13    1.27    1.18
   0   4 -13   -0.18    0.93
   0  -4 -13   -0.54    0.93
   0   4 -13   -0.48    0.90
   0  -4 -13   -0.94    1.03
   0   4 -13   -1.90    1.71
   0   4 -13   -0.55    1.56
   0   4  13   -0.38    1.67
   0  -4 -13   -0.53    1.14
   0   4  13    0.77    1.80
   0   4  13    1.53    3.20
   0   4  13    1.07    1.76
   0  -4 -13    0.37    1.13
   0  -4  13    0.43    1.20
   0   4 -13    1.45    0.99
   0   4  13   -0.24    2.05
   0  -4  13    0.34    1.24
   0   4 -13   -0.30    1.20
   0   4 -13   -2.04    1.47
   0   4  13    0.97    2.42
   0   4 -13    0.63    0.96
   0  -4 -13   -0.37    1.33
   0   4 -13    0.27    0.99
   0  -4 -14   63.81    4.87
   0   4  14   88.58    5.39
   0   4 -14   80.81    4.99
   0   4 -14   78.40    5.00
   0  -4 -14   55.92    4.88
   0  -4 -14   61.12    4.87
   0   4 -14   64.84    4.93
   0   4 -14   68.89    5.03
   0   4 -14   66.36    4.95
   0   4 -14   70.97    4.70
   0   4 -14   71.11    4.90
   0   4 -14   70.39    4.73
   0   4 -14   72.07    4.81
   0   4  14   63.76    5.04
   0   4  14   53.90    5.02
   0   4  14   65.42    5.36
   0   4  14   61.35    5.17
   0   4  14   51.93    4.94
   0  -4  14   72.52    5.08
   0   4 -14   66.45    4.71
   0   4  14   69.89    5.13
   0  -4  14   61.79    4.84
   0  -4 -14   67.74    4.75
   0   4 -14   78.18    4.95
   0   4 -14   76.38    4.82
   0  -4 -14   74.68    4.88
   0   4 -14   69.64    5.15
   0   4 -14   76.64    4.92
   0   4 -14   78.64    4.79
   0   4 -14   80.80    4.96
   0   4  14   72.61    5.26
   0  -4 -14   79.09    4.89
   0   4 -14   72.34    4.73
   0   4  15    7.04    2.39
   0   4 -15    6.85    1.75
   0  -4 -15    4.52    1.63
   0   4 -15    5.15    1.83
   0   4  15    5.20    2.19
   0  -4 -15    5.05    1.68
   0  -4 -15    5.04    1.58
   0   4 -15    4.02    1.75
   0   4 -15    7.60    1.49
   0   4 -15    7.25    1.28
   0   4 -15    7.87    1.67
   0   4 -15    6.54    1.38
   0   4 -15    5.96    1.87
   0  -4 -15    7.25    1.56
   0   4  15    5.23    1.95
   0   4  15    5.35    2.79
   0   4  15    5.24    2.15
   0  -4  15    6.79    1.80
   0   4  15    4.97    3.76
   0   4  15    6.28    2.50
   0   4  15    7.81    2.42
   0   4 -15    5.16    1.29
   0  -4 -15    5.50    1.52
   0  -4  15    5.61    2.26
   0   4 -15    4.80    2.21
   0   4 -15    5.74    1.74
   0  -4 -15    5.81    1.44
   0   4 -15    8.08    1.74
   0  -4 -15    4.54    1.57
   0   4 -15    7.56    1.65
   0  -4 -15    4.39    1.31
   0   4 -15    4.22    2.18
   0   4 -15    6.43    1.41
   0   4 -15    5.45    1.18
   0   4 -15    5.28    1.79
   0   4 -15    3.99    1.97
   0   4  16   10.27    2.29
   0   4 -16   15.66    2.31
   0   4  16   13.94    2.85
   0  -4  16   17.72    2.30
   0   4  16   12.99    4.21
   0   4  16   16.30    2.93
   0  -4  16   14.11    2.63
   0   4 -16   12.40    1.71
   0  -4 -16   14.18    2.00
   0  -4 -16   15.98    1.87
   0   4 -16   13.66    1.76
   0   4 -16   15.78    2.51
   0   4 -16   16.51    2.10
   0  -4 -16   11.49    1.87
   0   4 -16   17.57    2.01
   0   4 -16   13.48    2.56
   0   4 -16   14.37    2.04
   0   4 -16   13.40    2.10
   0   4 -16   13.42    2.10
   0   4 -16   14.70    1.91
   0   4 -16   13.47    1.76
   0   4 -16   13.00    1.56
   0  -4 -16   12.63    1.87
   0   4 -16   12.91    2.15
   0   4 -16   15.72    2.03
   0  -4 -16   11.59    1.95
   0   4 -16   14.70    2.13
   0  -4 -16   11.08    2.02
   0   4  16   12.16    2.50
   0  -4 -16   12.33    1.99
   0   4 -17    5.71    1.79
   0   4 -17    1.51    1.87
   0   4 -17    5.53    1.60
   0   4 -17    2.04    2.02
   0   4 -17    2.94    1.93
   0   4  17    1.24    3.05
   0   4  17    4.76    2.15
   0   4  17    1.62    3.86
   0   4  17    0.29    2.77
   0   4  17    4.14    4.37
   0  -4  17    2.17    3.68
   0   4 -17    4.45    1.51
   0   4  17    3.65    2.91
   0  -4  17    1.56    2.64
   0   4 -17    0.47    1.88
   0  -4 -17    3.71    1.73
   0   4 -17    5.17    1.83
   0  -4 -17    2.52    1.93
   0   4 -17    3.14    2.42
   0   4 -17    5.31    1.77
   0  -4 -17    3.71    1.68
   0  -4 -17    3.75    1.60
   0   4 -17   -0.05    2.33
   0   4 -17    4.09    1.81
   0   4 -17    4.79    1.82
   0  -4 -17    2.84    1.84
   0  -4 -17    2.94    1.67
   0   4 -18   43.67    3.54
   0  -4 -18   38.85    3.44
   0  -4 -18   39.42    3.26
   0   4  18   39.30    4.41
   0   4 -18   51.29    3.49
   0  -4 -18   44.91    3.26
   0   4 -18   45.26    3.41
   0  -4 -18   38.66    3.47
   0   4 -18   37.36    3.71
   0  -4 -18   36.89    3.24
   0   4 -18   43.16    3.37
   0   4  18   40.80    4.17
   0  -4  18   42.89    4.83
   0   4  18   47.34    5.42
   0   4  18   48.19    4.98
   0  -4  18   44.73    4.05
   0   4  18   42.73    4.24
   0   4 -18   40.09    3.20
   0   4 -18   42.20    3.24
   0   4 -18   44.69    3.44
   0   4 -18   37.39    3.65
   0   4 -18   44.48    3.44
   0  -4 -18   40.47    3.32
   0   4 -18   25.61    3.33
   0   4 -18   31.94    3.20
   0   4  19   12.00    3.49
   0   4 -19   12.25    1.92
   0   4  19    9.58    3.09
   0   4  19   15.51    4.60
   0  -4  19   15.04    4.21
   0  -4  19   14.04    3.89
   0   4  19   15.50    4.20
   0   4 -19   11.88    1.96
   0   4 -19   12.41    2.28
   0   4 -19    9.60    2.04
   0   4 -19   11.12    1.76
   0  -4 -19    9.16    2.02
   0  -4 -19   12.00    2.16
   0  -4 -19   10.42    1.99
   0   4 -19    9.36    1.95
   0  -4 -19    9.39    1.83
   0   4 -19   11.02    2.58
   0   4 -19    8.94    2.00
   0   4 -19   11.51    2.50
   0   4 -19   13.44    2.06
   0   4 -20   38.00    3.13
   0   4 -20   39.76    2.94
   0  -4 -20   23.48    3.25
   0   4  20   34.15    3.88
   0   4  20   38.51    4.78
   0   4  20   44.11    5.20
   0  -4  20   44.37    4.65
   0  -4  20   44.05    4.90
   0   4 -20   38.54    3.14
   0  -4 -20   36.54    2.98
   0   4 -20   28.31    3.34
   0  -4 -20   36.99    3.18
   0   4 -20   37.94    3.11
   0  -4 -20   34.00    2.96
   0   4 -20   24.76    3.38
   0   4 -20   39.75    3.12
   0  -4 -20   31.84    3.07
   0   4 -20   33.98    2.89
   0  -4 -20   38.89    2.93
   0   4 -20   39.85    3.06
   0   4 -20   39.75    3.28
   0   4  20   35.98    4.14
   0   4  21   17.21    4.37
   0   4  21   12.12    3.13
   0   4 -21   13.15    1.69
   0   4  21   12.89    2.74
   0   4 -21   10.70    1.66
   0  -4 -21    7.12    1.82
   0  -4 -21   12.95    1.75
   0  -4 -21   13.44    1.72
   0   4 -21    8.89    2.19
   0   4  21   11.02    3.61
   0  -4 -21   13.29    1.64
   0   4 -22   38.89    2.83
   0  -4 -22   33.72    3.06
   0  -4 -22   33.38    3.24
   0   4 -22   30.00    3.13
   0   4 -22   42.77    2.93
   0  -4 -22   43.23    2.83
   0  -4 -22   27.09    3.07
   0   4  22   47.73    4.11
   0  -4 -22   24.49    2.87
   0   4 -22   39.69    2.97
   0   4 -22   42.65    2.88
   0   4 -22   41.72    3.04
   0   4  22   37.05    3.72
   0   4  22   44.49    4.71
   0  -4 -22   38.79    2.98
   0  -4 -22   29.74    3.24
   0   4 -22   38.62    3.00
   0   4 -22   28.19    3.19
   0  -4 -22   45.37    3.05
   0   4 -23    0.02    1.07
   0  -4 -23   -0.40    1.35
   0   4 -23   -1.08    1.24
   0  -4 -23   -0.20    1.01
   0   4 -23   -0.69    1.37
   0  -4 -23    1.82    1.47
   0   4  23   -0.66    2.63
   0   4 -23   -1.18    1.28
   0  -4 -23    0.68    1.19
   0   4 -23    1.23    1.62
   0  -4 -23    0.03    1.69
   0  -4 -23   -0.63    1.70
   0  -4 -23   -0.03    1.31
   0  -4 -24    3.40    1.28
   0   4 -24    4.09    1.09
   0  -4 -24    5.33    1.45
   0  -4 -24    2.28    1.40
   0   4 -24    1.99    1.36
   0   4 -24    4.08    1.06
   0   4 -24    3.83    1.13
   0   4 -25    0.92    0.92
   0  -5   0   -0.15    0.68
   0  -5   0    0.37    0.61
   0   5   0   -0.19    0.64
   0  -5   0    0.92    1.40
   0  -5   0    0.69    1.00
   0  -5   0    0.35    0.72
   0  -5   0   -0.32    0.66
   0   5   0    0.39    0.92
   0  -5   0   -0.39    0.76
   0   5   0    0.47    0.56
   0   5   0   -0.39    0.87
   0  -5   0    0.13    0.44
   0  -5   0    0.05    0.53
   0   5   0    0.16    0.69
   0   5   0   -0.17    0.70
   0  -5   0   -0.09    0.57
   0  -5   0   -0.07    0.64
   0   5   0    0.19    0.95
   0  -5   0    0.28    0.68
   0  -5   0    0.40    0.56
   0   5   0   -0.70    1.11
   0   5   0    0.21    0.67
   0   5   1   63.31    4.09
   0  -5  -1   65.46    4.16
   0   5   1   66.47    4.12
   0   5   1   63.52    4.23
   0  -5  -1   63.74    4.18
   0  -5  -1   63.75    4.33
   0   5   1   56.29    4.15
   0  -5  -1   62.22    4.14
   0   5   1   61.62    4.11
   0   5   1   67.29    4.13
   0  -5  -1   63.46    4.17
   0  -5   1   66.99    4.17
   0  -5  -1   47.82    4.12
   0   5  -1   66.88    4.04
   0  -5  -1   63.24    4.10
   0   5  -1   63.79    4.15
   0  -5   1   66.26    4.08
   0   5  -1   66.89    4.17
   0  -5  -1   64.01    4.07
   0  -5  -1   66.30    4.11
   0   5  -1   95.19    4.22
   0   5   1   71.41    4.28
   0   5   1   66.77    4.36
   0  -5  -1   61.79    4.12
   0   5  -1   62.71    4.12
   0   5   1   64.62    4.16
   0  -5   1   65.83    4.10
   0   5  -1   64.64    4.14
   0   5   1   67.42    4.20
   0  -5  -1   60.97    4.10
   0   5   1   65.57    4.32
   0   5   1   66.70    4.41
   0   5   1   74.48    4.20
   0   5   1   76.72    4.14
   0   5   1   63.12    4.08
   0   5  -1   61.82    4.12
   0   5   1   38.58    4.06
   0   5  -1   65.71    4.14
   0   5   2 1477.34   88.29
   0   5   2 1746.42   88.32
   0   5  -2 1429.84   88.26
   0  -5  -2 1473.55   88.28
   0   5  -2 1424.50   88.27
   0   5   2 1324.48   88.26
   0   5   2 1558.64   88.30
   0  -5  -2 1434.91   88.28
   0   5   2 1436.83   88.29
   0   5  -2 1347.82   88.25
   0  -5  -2 1514.81   88.29
   0   5  -2 1312.30   88.24
   0   5   2 1370.13   88.29
   0   5   2 1363.14   88.27
   0  -5  -2 1441.50   88.29
   0   5   2 1318.39   88.27
   0  -5  -2 1472.59   88.27
   0   5   2 1316.51   88.28
   0   5   2 1280.25   88.28
   0  -5  -2 1576.85   88.29
   0   5   2 1400.44   88.28
   0  -5  -2 1364.89   88.28
   0  -5  -2 1328.33   88.27
   0  -5   2 1428.72   88.29
   0   5  -2 1660.48   88.28
   0  -5  -2 1334.30   88.27
   0   5  -2 1459.16   88.29
   0  -5  -2 1316.04   88.28
   0   5  -2 1567.13   88.26
   0   5  -2 1494.84   88.27
   0   5  -2 1395.30   88.27
   0   5   2 1154.57   88.24
   0  -5  -3   -0.64    2.29
   0   5  -3   -0.09    1.47
   0   5  -3    0.82    1.00
   0   5  -3    0.72    1.29
   0   5  -3    0.63    0.43
   0   5  -3   -1.00    1.26
   0  -5  -3    0.41    0.94
   0   5  -3    0.41    0.79
   0   5  -3    0.83    1.16
   0   5  -3    0.32    1.04
   0   5   3   -0.99    0.92
   0   5   3    0.16    1.25
   0  -5  -3   -0.16    0.82
   0   5   3    0.78    1.15
   0   5   3    0.26    0.77
   0  -5  -3    0.10    1.01
   0   5  -3   -0.07    0.92
   0   5  -3    1.64    1.20
   0   5  -3    0.40    0.85
   0   5  -3   -0.02    0.74
   0   5   3    0.49    1.01
   0  -5  -3    0.15    0.91
   0   5  -3    0.23    0.83
   0   5   3    0.60    0.99
   0   5  -3    0.13    0.48
   0  -5  -3   -0.41    1.03
   0   5   3   -0.33    1.45
   0   5   3   -0.21    1.10
   0  -5   3    0.06    0.31
   0  -5  -3    0.56    0.97
   0   5   3    2.32    1.28
   0  -5  -3   -0.21    0.98
   0  -5  -3   -0.21    0.84
   0   5   3   -0.44    1.00
   0  -5  -3   -0.23    0.57
   0  -5   3   -0.20    0.55
   0   5   3    0.28    1.03
   0   5   3   -0.18    0.49
   0   5  -3    0.42    0.85
   0   5  -3    0.07    0.88
   0   5  -3    0.24    1.31
   0   5  -3    0.49    0.80
   0   5  -3   -0.14    1.16
   0   5  -4    9.24    1.75
   0   5  -4    8.50    1.61
   0  -5  -4    8.37    1.02
   0  -5  -4    6.86    2.49
   0   5  -4   10.90    1.22
   0   5  -4   10.77    1.19
   0   5  -4    8.35    1.53
   0   5  -4   12.01    1.25
   0   5  -4    9.38    1.46
   0  -5  -4    8.38    1.18
   0   5  -4   10.50    1.58
   0   5  -4    9.62    1.28
   0  -5  -4    9.72    0.94
   0   5  -4   10.56    1.07
   0   5  -4    9.70    1.36
   0   5  -4    8.62    1.27
   0   5   4    9.12    1.44
   0   5   4    8.29    1.15
   0   5  -4    9.06    1.57
   0   5  -4    9.23    1.70
   0  -5  -4    9.05    1.20
   0   5   4    8.80    1.48
   0   5   4    9.75    1.35
   0   5  -4    9.23    1.01
   0  -5  -4    9.01    1.08
   0  -5  -4    8.09    1.39
   0   5  -4    8.96    1.09
   0  -5  -4    9.39    1.20
   0   5   4    8.54    1.04
   0   5  -4    9.64    1.09
   0   5  -4    9.09    1.00
   0   5  -4    8.97    1.46
   0   5  -4   10.17    0.97
   0   5   4    8.43    1.25
   0   5   4    8.13    1.58
   0  -5  -4    9.93    1.17
   0   5   4    9.21    1.29
   0   5   4    7.23    1.41
   0  -5  -4    8.66    1.10
   0  -5  -4    8.05    0.89
   0   5   4    7.79    2.11
   0  -5  -4    7.27    0.97
   0  -5  -4    9.02    1.02
   0   5  -4    9.39    0.92
   0  -5  -4    7.42    1.54
   0  -5   4    9.50    1.11
   0   5   4    8.55    1.21
   0  -5  -4    7.98    0.81
   0   5   4    5.28    0.93
   0   5   4    6.88    0.79
   0  -5  -4    8.23    1.78
   0   5  -4    8.53    1.07
   0   5  -4   10.84    1.30
   0   5  -4   11.87    1.09
   0   5  -4    9.76    1.05
   0   5  -4    9.48    1.58
   0   5  -5   17.73    1.72
   0   5  -5   20.59    1.66
   0   5  -5   20.60    1.51
   0   5  -5   19.62    1.41
   0  -5  -5   14.26    1.20
   0   5  -5   15.16    1.56
   0   5  -5   13.62    1.36
   0   5   5   12.90    1.36
   0   5   5   13.45    1.68
   0   5  -5   16.18    1.76
   0   5  -5   13.36    1.60
   0   5  -5   15.63    1.78
   0   5  -5   14.83    1.62
   0  -5  -5   14.46    1.44
   0   5   5   14.19    1.64
   0   5  -5   13.91    1.22
   0  -5  -5   13.05    1.33
   0   5  -5   14.09    1.26
   0   5   5   10.39    1.18
   0  -5  -5   14.38    1.52
   0  -5  -5   13.09    1.23
   0   5   5   11.13    1.27
   0   5  -5   13.74    1.29
   0   5  -5   16.49    1.26
   0  -5  -5   12.78    1.14
   0   5  -5   16.89    1.66
   0   5  -5   16.75    1.20
   0   5  -5   16.64    1.32
   0  -5  -5   13.05    1.42
   0   5   5   12.59    1.54
   0   5  -5   14.59    1.15
   0  -5  -5   12.54    1.18
   0  -5  -5   14.84    1.32
   0  -5  -5   14.70    1.11
   0  -5  -5   14.13    1.37
   0   5   5   11.05    1.29
   0   5   5   10.35    1.45
   0   5   5   13.25    1.61
   0  -5  -5   10.47    0.94
   0  -5  -5   13.69    0.99
   0  -5  -5   14.37    1.23
   0  -5  -5   11.58    1.10
   0  -5  -5   13.03    1.16
   0   5   5   13.67    1.52
   0   5   5   10.76    1.21
   0  -5  -5   15.00    1.23
   0  -5  -5   14.19    2.02
   0  -5  -5   13.54    1.31
   0  -5   5   16.30    1.17
   0  -5  -5   12.20    1.78
   0   5  -5   16.41    1.20
   0  -5  -5   12.26    1.08
   0   5  -5   18.00    1.23
   0   5  -5   17.20    1.93
   0   5  -5   19.29    1.42
   0   5  -5   19.04    1.23
   0   5  -5   18.83    1.83
   0   5  -5   16.44    1.71
   0  -5  -5   17.10    1.32
   0  -5  -5   14.81    2.76
   0   5  -5   17.79    1.82
   0   5  -5   17.14    1.42
   0   5  -5   15.28    1.60
   0   5  -5   18.66    1.31
   0   5  -5   18.05    1.32
   0  -5  -5   14.29    1.82
   0   5  -5   18.56    1.68
   0   5  -6  134.83    7.46
   0   5  -6  142.63    7.41
   0   5  -6  144.00    7.40
   0   5  -6  133.44    7.56
   0  -5  -6   97.31    7.38
   0  -5  -6  127.03    7.42
   0   5  -6  122.16    7.58
   0   5  -6  150.62    7.50
   0   5  -6  132.52    7.54
   0   5  -6  140.92    7.45
   0   5  -6  143.55    7.54
   0   5  -6  120.18    7.50
   0   5  -6  119.02    7.43
   0  -5  -6  116.65    7.38
   0   5   6  104.58    7.39
   0   5   6  109.21    7.47
   0   5  -6  122.36    7.55
   0   5  -6  114.03    7.48
   0   5  -6  125.86    7.53
   0   5  -6  103.21    7.44
   0   5  -6  120.00    7.49
   0  -5  -6  114.22    7.45
   0   5  -6  119.76    7.55
   0   5  -6  112.63    7.35
   0  -5  -6  114.24    7.47
   0  -5  -6  104.56    7.42
   0   5   6  123.94    7.37
   0   5   6   90.05    7.36
   0  -5  -6  106.76    7.42
   0  -5  -6  102.16    7.30
   0  -5  -6  107.18    7.46
   0  -5  -6  105.66    7.36
   0   5   6   98.96    7.39
   0   5  -6  104.12    7.36
   0  -5  -6   92.88    7.34
   0   5  -6  131.20    7.39
   0   5  -6  118.09    7.52
   0   5  -6  124.45    7.41
   0   5  -6  123.83    7.39
   0  -5  -6   91.17    7.36
   0  -5  -6  105.91    7.35
   0  -5  -6  116.50    7.41
   0  -5   6  111.15    7.29
   0   5   6  104.40    7.47
   0   5   6   86.76    7.46
   0  -5  -6  110.02    7.36
   0   5   6  100.27    7.48
   0   5   6  102.34    7.40
   0  -5  -6  102.21    7.57
   0   5   6   95.95    7.37
   0  -5  -6  103.10    7.51
   0   5   6  107.08    7.45
   0  -5  -6  109.97    7.43
   0  -5  -6  118.02    7.40
   0   5  -6  127.16    7.39
   0  -5   6  121.13    7.38
   0   5   6  110.13    7.46
   0   5  -6  136.55    7.35
   0   5   6  128.88    7.62
   0   5  -6  123.54    7.47
   0   5  -6  113.90    7.53
   0   5  -6  130.50    7.51
   0   5  -6  149.23    7.42
   0   5  -6  130.84    7.40
   0   5  -6  134.23    7.58
   0  -5  -6  110.17    7.53
   0   5  -7  207.35   11.69
   0   5  -7  216.89   11.64
   0   5  -7  269.65   11.65
   0   5  -7  203.52   11.75
   0   5  -7  195.71   11.77
   0  -5  -7  160.33   11.62
   0   5  -7  225.62   11.64
   0  -5  -7  199.96   11.66
   0   5  -7  187.75   11.72
   0  -5  -7  190.62   11.61
   0   5  -7  183.51   11.65
   0   5   7  162.49   11.60
   0  -5  -7  167.15   11.59
   0   5   7  186.51   11.69
   0   5  -7  169.18   11.64
   0   5  -7  178.29   11.68
   0   5  -7  204.05   11.75
   0   5  -7  198.85   11.74
   0   5  -7  231.05   11.72
   0   5  -7  224.98   11.75
   0   5  -7  209.68   11.74
   0   5  -7  216.00   11.67
   0  -5  -7  184.09   11.69
   0   5   7  185.24   11.57
   0  -5  -7  166.39   11.65
   0   5   7  171.95   11.63
   0   5  -7  159.89   11.58
   0   5   7  151.67   11.60
   0  -5  -7  168.54   11.59
   0  -5  -7  181.83   11.67
   0   5  -7  190.12   11.72
   0  -5  -7  169.06   11.60
   0   5  -7  199.77   11.61
   0  -5  -7  166.35   11.59
   0   5  -7  209.75   11.62
   0  -5  -7  135.28   11.58
   0   5  -7  193.56   11.65
   0   5  -7  196.10   11.62
   0   5   7  187.00   11.72
   0  -5   7  166.48   11.54
   0   5   7  155.36   11.62
   0   5   7  138.90   11.66
   0   5   7  159.93   11.68
   0   5   7  161.34   11.69
   0  -5   7  187.81   11.62
   0  -5  -7  181.63   11.62
   0   5   7  141.29   11.60
   0   5   7  177.70   11.68
   0  -5  -7  163.73   11.70
   0  -5  -7  168.24   11.59
   0   5  -7  201.54   11.62
   0  -5  -7  178.15   11.64
   0  -5  -7  182.26   11.62
   0   5  -7  207.85   11.57
   0   5   7  171.59   11.65
   0   5   7  206.62   11.77
   0   5  -7  186.23   11.66
   0   5  -7  182.92   11.74
   0   5  -7  196.65   11.73
   0   5  -7  186.28   11.68
   0   5  -7  229.64   11.66
   0   5  -7  213.46   11.77
   0  -5  -7  170.46   11.73
   0   5  -8  112.51    6.21
   0   5  -8  114.83    6.13
   0   5  -8  123.05    6.06
   0  -5  -8   90.16    6.02
   0  -5  -8  111.20    6.08
   0   5  -8  111.32    6.28
   0   5  -8  123.89    6.05
   0  -5  -8   76.72    5.96
   0   5  -8   77.74    6.12
   0  -5  -8   78.72    5.97
   0   5   8   83.92    6.13
   0   5  -8   87.70    6.12
   0   5  -8   89.39    6.08
   0   5  -8   87.07    6.14
   0   5  -8   93.19    6.18
   0   5  -8  102.00    6.02
   0   5  -8  121.68    6.17
   0   5  -8  122.33    6.10
   0  -5  -8   97.76    6.10
   0  -5  -8   77.41    6.09
   0   5  -8  121.07    6.23
   0  -5  -8   79.14    6.09
   0   5   8   75.06    6.02
   0   5   8   70.03    5.98
   0   5  -8   74.78    5.94
   0   5  -8   94.23    6.06
   0  -5  -8  100.69    6.10
   0   5  -8   99.09    6.00
   0   5  -8  107.96    6.02
   0   5  -8  104.85    5.99
   0   5  -8   95.54    6.03
   0  -5  -8   78.76    5.98
   0  -5  -8   76.63    5.97
   0  -5  -8   79.74    5.96
   0  -5  -8   85.05    6.01
   0   5   8   91.81    6.17
   0   5   8   78.71    6.12
   0   5   8   76.89    6.01
   0   5   8   79.10    6.16
   0   5   8   75.32    6.09
   0  -5  -8   84.52    5.99
   0   5   8   64.30    5.99
   0   5   8   87.57    6.14
   0  -5  -8   85.08    5.97
   0  -5  -8   77.60    6.03
   0  -5   8   95.33    6.01
   0   5  -8   99.17    6.01
   0   5   8  110.21    6.33
   0   5  -8  106.65    5.93
   0   5   8   91.27    6.11
   0   5  -8   98.15    6.14
   0   5  -8   92.51    6.20
   0   5  -8   92.42    6.09
   0   5  -8   90.66    6.07
   0   5  -8  110.78    6.02
   0   5  -8  107.81    6.24
   0   5  -8  117.84    6.06
   0   5  -9  572.47   36.26
   0  -5  -9  499.07   36.18
   0  -5  -9  620.30   36.23
   0   5  -9  654.86   36.25
   0   5  -9  676.16   36.21
   0   5  -9  805.89   36.23
   0   5  -9  674.69   36.21
   0  -5  -9  553.21   36.22
   0   5  -9  722.41   36.29
   0   5  -9  641.58   36.22
   0   5  -9  620.05   36.26
   0  -5  -9  450.78   36.21
   0  -5  -9  554.40   36.16
   0  -5  -9  535.87   36.19
   0  -5  -9  562.70   36.17
   0   5   9  590.91   36.21
   0  -5  -9  554.11   36.22
   0   5  -9  531.02   36.21
   0   5  -9  550.04   36.21
   0   5  -9  594.99   36.16
   0  -5  -9  530.71   36.23
   0  -5  -9  562.02   36.22
   0   5   9  509.63   36.18
   0   5   9  446.06   36.15
   0   5  -9  615.74   36.17
   0   5  -9  600.29   36.21
   0  -5  -9  496.60   36.15
   0  -5  -9  508.84   36.16
   0  -5  -9  523.44   36.15
   0   5  -9  631.84   36.19
   0   5  -9  579.75   36.21
   0   5  -9  595.35   36.17
   0   5  -9  574.04   36.24
   0   5  -9  604.47   36.28
   0   5   9  542.00   36.27
   0  -5  -9  553.59   36.18
   0   5   9  503.64   36.24
   0   5   9  436.16   36.21
   0   5   9  502.39   36.24
   0  -5   9  595.22   36.22
   0  -5  -9  540.38   36.17
   0  -5   9  564.90   36.21
   0   5   9  569.05   36.23
   0  -5   9  585.92   36.18
   0  -5  -9  511.46   36.15
   0   5  -9  608.54   36.18
   0  -5   9  621.85   36.21
   0   5   9  627.83   36.24
   0   5   9  522.77   36.17
   0   5  -9  543.95   36.17
   0   5  -9  566.02   36.21
   0   5  -9  551.99   36.26
   0   5  -9  561.68   36.22
   0   5  -9  686.31   36.22
   0   5  -9  588.07   36.16
   0   5  -9  647.81   36.20
   0   5  -9  635.76   36.31
   0  -5 -10    0.21    0.99
   0   5 -10    0.94    0.96
   0   5 -10    1.10    1.32
   0   5 -10    1.56    1.61
   0   5 -10   -0.80    1.29
   0   5 -10    0.30    1.84
   0   5 -10    0.50    1.04
   0   5 -10    0.40    0.95
   0  -5 -10    0.29    0.80
   0  -5 -10    0.21    0.85
   0  -5 -10    0.28    1.04
   0   5  10    0.54    1.62
   0  -5 -10    0.32    1.27
   0  -5 -10    1.55    1.34
   0   5 -10    0.13    1.50
   0   5 -10    0.90    1.65
   0   5  10    1.00    1.09
   0  -5 -10   -0.15    0.82
   0   5 -10   -1.18    1.22
   0   5 -10    0.39    0.85
   0   5 -10   -0.57    1.61
   0   5 -10   -0.12    0.86
   0   5 -10    0.15    0.86
   0  -5 -10    0.69    0.88
   0   5 -10   -0.02    1.11
   0   5 -10    0.08    1.01
   0  -5 -10    0.28    0.89
   0   5  10    0.59    1.55
   0  -5 -10   -0.62    1.03
   0   5  10   -0.36    1.64
   0   5  10   -0.20    1.85
   0   5  10    0.05    1.62
   0  -5  10    1.20    1.81
   0   5  10   -0.77    1.73
   0  -5  10   -1.16    0.97
   0   5 -10    0.65    0.90
   0  -5  10    0.96    1.03
   0  -5 -10    0.75    0.96
   0  -5  10    0.07    0.91
   0   5  10   -0.28    1.61
   0   5 -10   -0.41    0.95
   0   5  10    0.30    2.25
   0   5 -10   -0.02    1.17
   0   5 -10   -0.82    1.31
   0   5 -10   -0.64    1.46
   0   5 -10   -0.11    0.93
   0   5 -11   19.84    2.47
   0  -5 -11   16.68    1.94
   0   5 -11   22.45    1.87
   0  -5 -11   18.01    1.81
   0   5 -11   21.13    1.83
   0   5 -11   19.91    2.03
   0   5 -11   23.30    2.06
   0  -5 -11   24.62    1.71
   0  -5 -11   24.74    1.76
   0  -5 -11   25.05    1.90
   0   5  11   25.77    2.24
   0   5 -11   22.38    2.13
   0   5 -11   24.42    2.03
   0   5 -11   23.01    2.32
   0   5 -11   23.68    1.99
   0   5 -11   23.65    2.01
   0   5 -11   23.99    1.75
   0   5 -11   22.20    2.26
   0  -5 -11   18.36    1.70
   0   5 -11   23.82    1.79
   0  -5 -11   21.03    1.76
   0   5 -11   21.07    1.72
   0   5 -11   21.10    1.90
   0   5 -11   24.52    1.86
   0   5  11   24.14    2.22
   0  -5 -11   17.97    2.03
   0  -5 -11   24.07    1.85
   0   5  11   17.12    2.34
   0   5  11   17.40    2.26
   0   5  11   22.93    3.32
   0   5  11   17.75    2.48
   0  -5  11   25.17    1.83
   0  -5  11   27.78    2.41
   0  -5 -11   17.16    1.80
   0   5 -11   24.08    1.76
   0  -5  11   23.29    1.87
   0  -5  11   26.11    1.89
   0   5 -11   17.93    2.25
   0   5 -11   24.33    2.12
   0   5  11   18.24    2.25
   0   5 -11   20.67    1.77
   0   5  11   20.19    2.71
   0   5 -11   20.77    2.20
   0   5 -11   22.95    2.30
   0   5 -11   22.14    1.76
   0   5 -11   20.77    1.76
   0   5 -12    5.30    1.50
   0   5 -12    3.61    1.69
   0  -5 -12    3.32    1.41
   0   5  12    0.45    1.26
   0  -5 -12    0.94    0.89
   0  -5 -12    1.23    1.17
   0   5 -12    1.41    1.75
   0   5 -12    3.05    1.34
   0  -5 -12    0.91    1.38
   0   5 -12    2.61    1.24
   0   5 -12    3.55    1.54
   0   5  12   -0.43    1.66
   0   5 -12    3.12    1.01
   0   5  12    3.42    2.44
   0  -5 -12    1.47    1.11
   0   5  12    2.21    1.81
   0   5  12   -0.07    1.71
   0   5  12    1.49    3.14
   0   5  12   -0.23    2.05
   0   5 -12    2.35    1.00
   0  -5  12    2.54    1.08
   0   5  12    2.47    1.91
   0  -5 -12    1.97    1.10
   0  -5  12    1.11    1.01
   0  -5  12    1.41    1.18
   0   5 -12    2.26    0.91
   0   5 -12    2.69    1.14
   0  -5 -12    2.71    0.92
   0   5 -12    3.17    0.95
   0   5 -12    2.35    1.42
   0   5 -12    2.45    1.69
   0   5 -12    3.25    0.94
   0   5 -12    4.10    1.16
   0   5 -12    3.99    1.02
   0   5 -12    3.41    1.93
   0  -5 -12    1.66    1.06
   0   5 -12    3.23    1.43
   0   5 -12    1.65    1.35
   0   5 -12    1.80    1.90
   0  -5 -12    3.25    1.25
   0   5 -12    1.33    1.59
   0   5 -12    1.64    1.64
   0   5 -12    3.03    0.95
   0   5 -12    3.04    0.96
   0  -5 -13   16.30    1.57
   0   5 -13   10.32    1.91
   0   5 -13   12.64    1.32
   0   5 -13   14.18    1.98
   0  -5 -13   13.31    1.35
   0   5 -13   12.72    1.37
   0  -5 -13   12.63    1.69
   0   5 -13   12.65    1.35
   0   5  13   13.41    2.67
   0   5  13   15.49    1.94
   0   5 -13   14.37    1.76
   0   5  13   14.42    2.73
   0   5  13   12.30    2.11
   0  -5 -13   13.46    1.51
   0   5  13   17.88    3.59
   0   5  13   10.45    2.11
   0  -5  13   15.33    1.46
   0  -5  13   13.24    1.59
   0   5  13   16.40    2.33
   0  -5 -13   11.30    1.55
   0   5 -13   14.34    1.70
   0   5 -13   13.72    1.82
   0   5 -13    9.45    1.93
   0  -5 -13   10.26    1.72
   0   5  13   14.13    2.53
   0   5 -13   14.05    1.39
   0   5 -13   12.20    2.03
   0  -5 -14    0.41    1.48
   0   5 -14    2.66    1.57
   0   5 -14    0.19    1.70
   0   5  14    1.25    2.29
   0  -5 -14    0.08    1.50
   0  -5 -14    1.58    1.58
   0   5  14   -0.47    2.08
   0   5 -14    2.18    1.82
   0   5 -14    1.07    1.10
   0   5 -14    2.83    1.44
   0   5 -14    1.15    1.29
   0   5 -14    1.39    1.19
   0   5 -14    1.96    1.04
   0   5 -14    0.40    1.57
   0   5  14    1.22    1.89
   0   5  14    2.50    1.99
   0   5  14   -1.90    2.64
   0   5  14    2.40    2.34
   0   5 -14    2.34    1.05
   0  -5  14    1.92    1.29
   0   5  14    2.42    2.31
   0   5 -14    0.24    1.22
   0   5 -14    0.85    2.02
   0   5 -14    2.16    2.03
   0   5 -14    2.01    1.54
   0   5 -14    2.09    1.10
   0  -5 -14    3.09    1.19
   0   5 -14    1.86    1.53
   0   5 -14    2.25    1.53
   0  -5 -14    3.46    1.41
   0   5 -14    2.61    1.02
   0  -5 -14    2.78    1.47
   0   5 -14    2.23    1.01
   0   5 -14    1.89    1.66
   0  -5 -15   41.36    3.40
   0   5 -15   48.12    3.55
   0   5  15   48.29    4.03
   0   5 -15   50.78    3.53
   0  -5 -15   45.80    3.50
   0   5  15   40.13    3.85
   0  -5 -15   46.23    3.56
   0   5 -15   40.49    3.51
   0   5 -15   41.48    3.73
   0   5 -15   46.20    3.34
   0   5 -15   44.43    3.52
   0   5 -15   45.20    3.20
   0   5 -15   42.27    3.59
   0   5 -15   45.93    3.42
   0   5 -15   47.24    3.35
   0   5 -15   42.00    3.51
   0   5 -15   41.15    3.57
   0   5  15   44.30    3.67
   0   5  15   40.62    3.82
   0   5  15   46.45    4.27
   0   5  15   39.86    3.97
   0   5  15   45.99    4.96
   0   5  15   46.52    3.95
   0  -5  15   49.59    3.78
   0   5 -15   45.74    3.22
   0  -5 -15   39.79    3.35
   0   5 -15   46.56    3.45
   0   5 -15   45.17    3.79
   0   5 -15   50.09    3.47
   0  -5 -15   38.30    3.21
   0   5 -15   44.47    3.29
   0   5 -15   46.20    3.48
   0  -5 -15   35.37    3.31
   0  -5 -15   41.11    3.34
   0  -5 -15   44.92    3.40
   0   5 -15   47.32    3.21
   0   5 -15   44.66    3.19
   0  -5 -16   23.33    2.80
   0  -5 -16   25.33    2.73
   0   5  16   23.41    3.14
   0   5 -16   33.98    3.16
   0   5 -16   26.35    2.81
   0   5 -16   30.67    2.83
   0   5 -16   31.81    2.61
   0   5 -16   31.94    2.44
   0   5 -16   30.41    2.74
   0   5 -16   31.77    2.96
   0   5  16   25.55    3.00
   0  -5 -16   30.65    2.70
   0   5  16   24.18    3.15
   0   5  16   25.87    3.49
   0   5  16   26.83    4.27
   0   5  16   30.95    4.82
   0   5 -16   27.44    2.51
   0   5  16   27.24    3.51
   0  -5  16   31.54    3.27
   0   5 -16   37.07    2.86
   0  -5 -16   31.08    2.73
   0   5 -16   30.26    2.82
   0   5  16   36.01    3.47
   0   5 -16   30.59    3.14
   0  -5 -16   26.37    2.64
   0  -5 -16   37.43    2.69
   0   5 -16   36.16    2.88
   0   5 -16   37.30    2.83
   0   5 -16   36.81    2.78
   0   5 -16   31.74    2.61
   0   5 -17   31.19    2.98
   0   5  17   33.52    4.16
   0   5 -17   29.89    2.73
   0   5 -17   30.11    2.58
   0   5 -17   34.08    2.82
   0   5  17   32.42    3.74
   0   5  17   28.38    3.02
   0   5  17   29.74    4.44
   0   5  17   32.76    5.01
   0  -5  17   28.68    4.19
   0  -5  17   32.77    3.42
   0   5  17   31.87    3.68
   0   5 -17   30.40    2.50
   0  -5 -17   22.59    2.66
   0   5 -17   27.34    2.82
   0   5 -17   31.13    2.83
   0  -5 -17   30.19    2.71
   0  -5 -17   31.65    2.79
   0   5 -17   26.92    3.05
   0  -5 -17   23.31    2.58
   0  -5 -17   29.73    2.65
   0  -5 -17   29.50    2.92
   0   5 -17   33.72    2.78
   0   5 -17   30.26    2.73
   0   5 -17   27.49    3.15
   0   5 -17   31.47    2.83
   0   5 -17   23.02    2.61
   0   5 -18    1.24    1.73
   0   5  18   -1.87    3.40
   0   5 -18    1.59    2.06
   0   5  18    4.05    3.07
   0   5  18    1.05    4.63
   0   5  18   -2.00    4.06
   0  -5  18    2.10    3.89
   0   5 -18    0.13    1.59
   0  -5  18    2.16    2.84
   0   5  18    3.11    3.11
   0   5 -18    3.91    1.89
   0   5 -18    4.53    1.84
   0  -5 -18    3.59    1.95
   0  -5 -18    1.80    1.69
   0   5 -18    1.75    1.87
   0   5 -18    2.92    1.99
   0   5 -18    2.80    1.51
   0  -5 -18    2.14    1.88
   0  -5 -18    3.61    1.74
   0  -5 -18    1.44    1.58
   0   5 -18    2.40    1.84
   0   5 -18    3.86    1.81
   0   5 -18    0.76    2.22
   0  -5 -18    3.05    1.58
   0  -5 -18    3.31    1.98
   0   5 -18    4.09    2.46
   0   5 -18    2.64    1.75
   0   5 -18    2.76    1.63
   0   5 -19    1.91    1.66
   0   5 -19    1.20    2.01
   0   5 -19    0.88    1.85
   0   5 -19    2.32    1.60
   0  -5 -19    3.49    1.87
   0   5  19    2.06    3.35
   0   5  19    3.03    3.02
   0   5  19   -0.94    4.55
   0  -5  19    2.19    3.76
   0   5  19    6.42    4.04
   0  -5  19    3.40    4.05
   0   5 -19    1.05    1.62
   0   5 -19    1.51    1.78
   0  -5 -19    1.45    1.60
   0  -5 -19    2.41    1.90
   0   5 -19    0.05    2.25
   0  -5 -19    3.90    1.58
   0   5 -19    1.60    1.77
   0   5 -19    3.13    1.82
   0   5 -19    1.82    2.35
   0  -5 -19    0.45    1.78
   0   5 -19    2.34    1.53
   0   5 -20   62.01    4.21
   0   5 -20   62.44    4.38
   0  -5 -20   51.99    4.08
   0   5  20   55.99    5.41
   0   5 -20   60.78    4.28
   0   5 -20   65.15    4.17
   0   5 -20   50.13    4.42
   0   5  20   67.65    6.02
   0   5  20   56.27    5.01
   0   5  20   53.55    4.82
   0  -5  20   73.44    5.50
   0   5  20   63.05    5.92
   0   5  20   63.27    5.63
   0   5 -20   56.42    4.20
   0  -5 -20   49.32    4.24
   0   5 -20   68.27    4.32
   0   5 -20   60.73    4.27
   0  -5 -20   59.91    4.34
   0  -5 -20   48.42    4.09
   0   5 -20   42.43    4.47
   0   5 -20   57.19    4.11
   0  -5 -20   50.94    4.13
   0   5  21   -1.53    2.60
   0   5 -21    0.55    1.35
   0  -5 -21    0.68    1.63
   0  -5 -21    0.96    1.28
   0   5 -21    0.19    1.77
   0   5  21   -2.61    3.44
   0   5 -21    0.59    1.39
   0   5 -21    0.83    1.60
   0   5 -21    1.10    1.73
   0   5 -21   -0.22    1.93
   0   5  21   -5.34    4.31
   0   5  21   -0.22    2.96
   0  -5 -21   -0.93    1.61
   0   5 -21    1.30    1.62
   0   5 -22   14.04    1.67
   0  -5 -22   15.39    1.62
   0   5 -22   18.32    1.83
   0   5  22   18.88    3.28
   0   5 -22   17.20    1.71
   0  -5 -22   11.67    1.79
   0   5 -22   16.48    1.85
   0  -5 -22   11.18    2.05
   0   5 -22   18.05    1.96
   0  -5 -22   15.32    2.04
   0   5  22   17.90    4.02
   0   5  22   16.25    2.87
   0   5  22   24.08    3.60
   0   5 -22    9.80    2.18
   0  -5 -22   18.60    1.97
   0  -5 -22   12.26    2.24
   0  -5 -22   14.66    1.89
   0  -5 -22   12.74    2.24
   0   5 -23    4.23    1.11
   0   5 -23    5.71    1.28
   0  -5 -23    3.44    1.43
   0   5  23    5.07    2.60
   0  -5 -23    3.62    1.71
   0  -5 -23    5.73    1.75
   0  -5 -23    6.23    1.35
   0   5 -23    2.35    1.64
   0  -5 -23    4.75    1.36
   0   5 -23    4.78    1.30
   0  -5 -23    2.76    1.20
   0  -5 -23    4.08    1.53
   0   5 -23    5.48    1.42
   0  -5 -24   -0.75    1.37
   0   5 -24   -0.29    1.29
   0  -5 -24   -0.11    1.35
   0   5 -24   -0.11    1.06
   0   5 -24    0.93    0.95
   0  -5 -24    1.13    1.14
   0   5 -24    0.49    0.95
   0   6   0  184.53   11.53
   0  -6   0  171.77   11.49
   0  -6   0  182.93   11.51
   0   6   0  178.09   11.59
   0  -6   0  166.03   11.48
   0  -6   0  181.61   11.52
   0  -6   0  174.46   11.50
   0   6   0  175.61   11.51
   0  -6   0  179.22   11.53
   0  -6   0  178.47   11.52
   0  -6   0  179.32   11.55
   0  -6   0  178.69   11.60
   0   6   0  176.93   11.54
   0   6   0  184.25   11.57
   0   6   0  190.32   11.50
   0  -6   0  172.12   11.52
   0  -6   0  177.23   11.49
   0  -6   0  204.25   11.51
   0   6   0  238.52   11.62
   0   6   0  198.73   11.51
   0   6   0  173.25   11.56
   0   6   0  171.86   11.51
   0   6   1  962.08   62.82
   0   6  -1 1023.76   62.81
   0   6   1 1131.99   62.84
   0   6   1 1029.19   62.84
   0  -6  -1  973.16   62.82
   0   6   1 1026.70   62.80
   0   6   1  995.08   62.81
   0  -6  -1  944.70   62.81
   0   6   1 1004.74   62.84
   0   6  -1  965.73   62.80
   0   6   1  993.28   62.83
   0   6  -1 1011.02   62.84
   0   6  -1  993.21   62.81
   0  -6   1  984.69   62.80
   0  -6   1  979.89   62.78
   0   6   1  963.88   62.78
   0  -6  -1 1005.12   62.84
   0   6   1  956.59   62.80
   0   6   1  986.60   62.82
   0  -6  -1  978.77   62.83
   0  -6  -1 1005.07   62.84
   0  -6  -1  975.16   62.82
   0  -6  -1  970.01   62.82
   0  -6   1  984.20   62.79
   0  -6   1  999.71   62.81
   0   6   1  999.40   62.82
   0   6   1  986.48   62.79
   0  -6  -1  983.24   62.78
   0  -6  -1 1004.52   62.81
   0   6  -1 1036.53   62.83
   0   6  -1  995.08   62.78
   0  -6   1 1091.18   62.84
   0   6  -1 1046.75   62.84
   0  -6  -1  967.87   62.82
   0   6   1 1017.97   62.81
   0  -6   1 1015.16   62.81
   0   6   1 1073.56   62.87
   0  -6  -1 1093.72   62.81
   0  -6   1 1166.60   62.80
   0   6  -1 1380.31   62.87
   0   6  -1 1035.93   62.85
   0   6  -1 1093.72   62.81
   0   6   1  931.28   62.79
   0   6  -1  994.37   62.82
   0   6  -1  973.55   62.83
   0   6   1  657.90   62.78
   0   6  -2   21.65    1.68
   0   6   2   16.73    2.02
   0  -6  -2   18.73    1.62
   0   6  -2   21.94    1.78
   0   6   2   24.60    1.92
   0   6   2   22.80    1.65
   0   6  -2   22.98    2.08
   0   6  -2   20.98    1.86
   0   6  -2   23.09    1.70
   0   6   2   25.24    1.83
   0   6   2   24.42    1.65
   0   6  -2   25.22    1.60
   0  -6  -2   25.53    1.61
   0  -6  -2   24.79    1.64
   0   6   2   25.52    2.21
   0   6  -2   20.71    1.89
   0   6  -2   18.77    1.62
   0   6  -2   11.75    1.55
   0   6   2   22.60    1.75
   0  -6  -2   20.07    1.68
   0   6   2   23.67    2.14
   0   6  -2   22.26    1.67
   0   6   2   27.19    1.79
   0  -6  -2   19.80    1.76
   0  -6  -2   23.55    1.77
   0   6   2   20.88    1.99
   0  -6  -2   22.80    1.73
   0   6   2   20.72    2.01
   0   6   2   19.35    1.67
   0  -6  -2   21.83    1.70
   0  -6  -2   24.15    1.68
   0  -6  -2   16.45    1.63
   0  -6   2   20.93    1.68
   0  -6   2   21.92    1.77
   0  -6   2   22.38    1.52
   0   6  -2   17.54    2.02
   0  -6  -2   17.11    2.68
   0   6  -2   18.61    1.63
   0   6  -2   20.32    1.81
   0   6  -2   20.46    1.68
   0   6   2   14.79    1.47
   0   6  -2   23.07    1.63
   0   6  -2   18.68    1.55
   0   6  -3    4.69    1.40
   0   6  -3    4.81    1.09
   0  -6  -3    4.52    1.02
   0   6  -3    5.96    1.18
   0  -6  -3    6.16    0.88
   0   6  -3    7.35    1.34
   0   6  -3    6.75    0.88
   0   6   3    6.66    1.38
   0   6   3    6.52    1.04
   0   6  -3    5.28    1.10
   0   6  -3    5.54    1.64
   0   6   3    4.49    1.41
   0  -6  -3    4.43    1.13
   0  -6  -3    5.87    0.96
   0   6   3    7.62    1.24
   0   6  -3    6.04    0.82
   0  -6  -3    7.49    1.14
   0   6  -3    6.78    1.11
   0   6   3    5.39    0.98
   0   6  -3    4.59    0.98
   0   6  -3    5.24    1.34
   0   6  -3    5.17    0.87
   0   6   3    6.17    1.17
   0   6   3    6.59    1.13
   0   6   3    5.06    1.75
   0   6  -3    5.95    1.00
   0  -6  -3    4.53    1.07
   0   6   3    5.05    1.20
   0   6   3    4.34    1.53
   0   6  -3    5.18    0.66
   0  -6  -3    5.32    1.24
   0  -6  -3    5.61    0.96
   0  -6  -3    4.88    1.13
   0   6   3    5.75    1.15
   0  -6   3    7.17    1.18
   0  -6   3    5.73    1.08
   0  -6   3    5.94    0.68
   0   6   3    3.29    1.08
   0   6  -3    6.24    1.66
   0   6  -3    4.47    1.45
   0  -6  -3    5.45    2.47
   0   6  -3    5.08    1.09
   0   6  -3    5.67    1.03
   0   6  -3    4.50    0.98
   0   6  -3    4.38    1.31
   0   6  -3    5.07    0.91
   0   6  -4   96.01    6.79
   0   6  -4  101.29    6.88
   0   6  -4  115.71    6.74
   0   6  -4  108.85    6.74
   0  -6  -4  103.82    6.68
   0  -6  -4   93.12    7.09
   0  -6  -4  107.24    6.74
   0   6  -4  119.76    6.85
   0   6  -4  123.24    6.76
   0   6  -4  109.34    6.83
   0   6  -4  112.88    6.72
   0   6  -4  116.73    6.80
   0  -6  -4  104.37    6.69
   0   6  -4  111.67    6.81
   0   6  -4  110.01    6.78
   0   6   4  102.09    6.71
   0   6   4  101.55    6.79
   0   6  -4   94.76    6.83
   0   6  -4  106.96    6.83
   0  -6  -4   81.00    6.74
   0   6  -4  106.75    6.77
   0  -6  -4   99.51    6.71
   0   6   4   91.90    6.81
   0   6   4  103.46    6.71
   0  -6  -4  103.11    6.80
   0  -6  -4  101.26    6.76
   0   6  -4  103.68    6.70
   0   6  -4  100.59    6.79
   0   6  -4  108.30    6.69
   0   6  -4  110.37    6.67
   0   6  -4  102.78    6.71
   0  -6  -4   97.91    6.74
   0   6   4  100.62    6.79
   0   6   4   95.90    6.70
   0   6  -4  104.28    6.67
   0  -6  -4  102.14    6.74
   0   6   4   96.99    6.85
   0   6   4   90.26    6.75
   0   6   4   88.24    6.96
   0  -6  -4   95.34    6.71
   0   6   4   90.78    6.79
   0   6   4   92.52    6.72
   0  -6  -4   96.25    6.80
   0   6  -4  112.42    6.67
   0  -6  -4   96.69    6.87
   0  -6   4  106.74    6.72
   0   6  -4  101.93    6.71
   0   6   4  107.41    6.91
   0   6   4   97.41    6.78
   0   6  -4   98.51    6.83
   0   6  -4  115.74    6.87
   0   6  -4   98.27    6.78
   0   6  -4  107.93    6.70
   0   6  -4  121.82    6.71
   0   6  -5  809.70   43.10
   0   6  -5  774.66   43.13
   0   6  -5  624.04   43.12
   0   6  -5  732.36   43.12
   0  -6  -5  583.18   43.17
   0  -6  -5  718.63   43.11
   0  -6  -5  554.84   43.08
   0   6  -5  751.93   43.13
   0   6  -5  665.22   43.16
   0   6  -5  737.63   43.15
   0   6  -5  834.80   43.15
   0   6  -5  823.10   43.20
   0   6  -5  752.03   43.17
   0  -6  -5  706.04   43.10
   0   6  -5  706.22   43.13
   0   6  -5  724.35   43.18
   0   6   5  645.43   43.09
   0   6   5  681.94   43.12
   0   6  -5  609.04   43.12
   0  -6  -5  534.84   43.11
   0   6  -5  684.76   43.13
   0   6  -5  676.03   43.15
   0   6   5  735.62   43.17
   0  -6  -5  647.16   43.12
   0   6  -5  719.74   43.08
   0  -6  -5  635.86   43.13
   0  -6  -5  668.73   43.15
   0   6   5  641.06   43.11
   0   6  -5  648.62   43.08
   0   6  -5  749.57   43.10
   0   6  -5  693.74   43.10
   0   6  -5  701.95   43.11
   0   6  -5  675.00   43.15
   0   6   5  687.84   43.15
   0   6  -5  653.52   43.07
   0  -6  -5  675.31   43.13
   0   6  -5  656.36   43.06
   0  -6  -5  659.51   43.08
   0   6   5  646.14   43.15
   0  -6  -5  723.45   43.11
   0  -6  -5  663.23   43.12
   0  -6  -5  675.50   43.10
   0   6   5  610.90   43.15
   0   6   5  566.61   43.12
   0   6  -5  731.08   43.10
   0  -6   5  699.03   43.11
   0  -6  -5  681.08   43.12
   0  -6  -5  613.70   43.12
   0  -6   5  686.44   43.08
   0   6   5  537.65   43.08
   0   6   5  603.70   43.09
   0  -6  -5  631.42   43.14
   0  -6  -5  680.43   43.12
   0   6  -5  680.43   43.10
   0   6   5  732.91   43.14
   0   6   5  637.76   43.10
   0   6  -5  759.51   43.17
   0   6  -5  663.95   43.16
   0   6  -5  756.68   43.14
   0   6  -5  729.42   43.10
   0   6  -5  837.91   43.12
   0  -6  -5  655.50   43.14
   0   6  -5  807.73   43.22
   0  -6  -6  542.54   31.29
   0   6  -6  463.32   31.30
   0   6  -6  576.02   31.32
   0   6  -6  571.97   31.38
   0   6  -6  609.19   31.28
   0   6  -6  618.24   31.28
   0   6  -6  590.66   31.32
   0   6  -6  577.41   31.31
   0  -6  -6  438.95   31.26
   0   6  -6  524.31   31.36
   0   6  -6  628.21   31.39
   0   6  -6  583.21   31.35
   0   6  -6  639.90   31.35
   0  -6  -6  510.19   31.27
   0   6  -6  491.77   31.30
   0   6  -6  509.53   31.35
   0   6   6  464.96   31.26
   0   6   6  498.76   31.30
   0   6  -6  524.67   31.36
   0   6  -6  537.90   31.37
   0   6  -6  431.28   31.27
   0   6  -6  530.66   31.32
   0   6  -6  524.54   31.34
   0  -6  -6  509.58   31.31
   0  -6  -6  460.02   31.29
   0  -6  -6  506.63   31.33
   0   6  -6  502.54   31.24
   0  -6  -6  464.85   31.30
   0  -6  -6  460.11   31.33
   0   6   6  437.05   31.28
   0  -6  -6  454.29   31.26
   0   6  -6  452.94   31.25
   0   6  -6  564.79   31.27
   0   6  -6  530.72   31.27
   0  -6  -6  423.44   31.25
   0   6  -6  539.08   31.29
   0  -6  -6  428.15   31.23
   0   6  -6  514.13   31.34
   0  -6  -6  452.14   31.25
   0   6   6  513.00   31.34
   0   6   6  442.80   31.33
   0  -6  -6  421.03   31.20
   0   6   6  472.64   31.34
   0  -6  -6  432.02   31.21
   0   6   6  455.86   31.36
   0  -6  -6  487.66   31.27
   0   6   6  421.38   31.31
   0   6   6  420.62   31.31
   0   6  -6  546.78   31.27
   0   6   6  401.94   31.25
   0   6   6  469.65   31.28
   0  -6  -6  493.84   31.30
   0  -6  -6  462.93   31.33
   0  -6  -6  506.54   31.29
   0  -6  -6  454.15   31.30
   0  -6   6  495.47   31.26
   0  -6   6  527.96   31.29
   0   6   6  494.27   31.28
   0   6   6  562.17   31.34
   0   6  -6  498.94   31.34
   0   6  -6  557.25   31.32
   0   6  -6  557.28   31.36
   0  -6  -6  487.53   31.33
   0   6  -6  610.91   31.40
   0   6  -6  636.51   31.30
   0   6  -7  389.19   20.54
   0   6  -7  490.34   20.50
   0   6  -7  378.40   20.59
   0   6  -7  341.86   20.59
   0   6  -7  378.49   20.53
   0  -6  -7  352.46   20.50
   0   6  -7  401.83   20.49
   0   6  -7  306.83   20.51
   0   6  -7  403.22   20.49
   0   6  -7  378.78   20.54
   0  -6  -7  294.57   20.47
   0   6  -7  406.83   20.52
   0   6  -7  385.17   20.58
   0   6  -7  431.53   20.57
   0   6  -7  316.84   20.50
   0   6  -7  319.60   20.56
   0  -6  -7  330.98   20.47
   0  -6  -7  297.55   20.45
   0   6   7  292.91   20.46
   0   6   7  326.74   20.52
   0   6  -7  347.14   20.58
   0   6  -7  294.11   20.47
   0   6  -7  306.85   20.51
   0   6  -7  359.26   20.58
   0  -6  -7  285.58   20.51
   0   6  -7  348.14   20.54
   0   6  -7  349.65   20.57
   0  -6  -7  288.14   20.50
   0   6  -7  296.74   20.43
   0  -6  -7  319.07   20.54
   0   6   7  330.74   20.44
   0  -6  -7  293.93   20.49
   0   6   7  280.20   20.48
   0   6  -7  287.90   20.44
   0  -6  -7  289.67   20.45
   0  -6  -7  291.16   20.43
   0   6  -7  333.03   20.56
   0   6  -7  348.39   20.48
   0  -6  -7  220.88   20.42
   0   6  -7  374.01   20.48
   0  -6  -7  293.89   20.45
   0   6  -7  340.15   20.50
   0   6  -7  362.99   20.46
   0   6   7  297.96   20.56
   0   6   7  298.03   20.57
   0  -6  -7  326.85   20.48
   0   6   7  276.62   20.56
   0   6   7  276.96   20.53
   0   6   7  293.53   20.61
   0  -6  -7  301.66   20.45
   0   6   7  231.55   20.52
   0  -6  -7  330.18   20.49
   0  -6  -7  317.63   20.50
   0  -6  -7  295.50   20.56
   0   6   7  243.10   20.44
   0  -6  -7  329.41   20.48
   0  -6   7  337.08   20.49
   0  -6   7  329.70   20.46
   0  -6  -7  289.14   20.44
   0   6   7  308.53   20.51
   0   6  -7  356.30   20.48
   0  -6  -7  289.55   20.52
   0   6   7  375.68   20.58
   0   6   7  322.17   20.49
   0   6  -7  337.67   20.52
   0   6  -7  358.73   20.57
   0   6  -7  319.00   20.57
   0  -6  -7  316.50   20.55
   0   6  -7  388.86   20.62
   0   6  -7  415.34   20.51
   0   6  -8  345.96   24.45
   0   6  -8  466.57   24.44
   0   6  -8  422.72   24.52
   0  -6  -8  338.84   24.41
   0   6  -8  561.57   24.44
   0   6  -8  469.10   24.43
   0   6  -8  437.42   24.48
   0   6  -8  405.18   24.53
   0   6  -8  448.45   24.47
   0   6  -8  451.98   24.46
   0   6  -8  436.78   24.51
   0   6  -8  493.21   24.51
   0   6  -8  455.34   24.53
   0  -6  -8  368.16   24.48
   0  -6  -8  294.22   24.43
   0   6  -8  385.90   24.50
   0  -6  -8  373.12   24.40
   0   6  -8  363.31   24.44
   0   6   8  395.30   24.46
   0  -6  -8  357.95   24.39
   0   6  -8  362.02   24.47
   0   6  -8  399.55   24.53
   0   6  -8  368.75   24.45
   0   6  -8  351.77   24.40
   0   6  -8  422.68   24.53
   0   6  -8  440.79   24.42
   0  -6  -8  372.19   24.48
   0   6   8  316.77   24.42
   0   6  -8  355.26   24.36
   0   6  -8  404.41   24.51
   0   6  -8  400.24   24.41
   0   6  -8  404.73   24.48
   0  -6  -8  387.57   24.46
   0  -6  -8  340.14   24.39
   0   6  -8  429.24   24.42
   0   6  -8  431.56   24.40
   0   6  -8  390.76   24.49
   0  -6  -8  338.97   24.37
   0   6  -8  408.73   24.41
   0   6  -8  400.90   24.44
   0  -6  -8  287.16   24.37
   0   6   8  339.28   24.50
   0  -6  -8  391.58   24.42
   0   6   8  357.77   24.58
   0   6   8  303.91   24.40
   0   6   8  276.76   24.47
   0   6   8  332.11   24.49
   0  -6   8  403.69   24.43
   0  -6   8  403.26   24.41
   0  -6  -8  375.62   24.41
   0  -6  -8  337.61   24.46
   0   6   8  282.22   24.38
   0  -6  -8  385.51   24.45
   0  -6  -8  350.94   24.39
   0   6  -8  431.22   24.42
   0  -6  -8  374.79   24.43
   0   6   8  375.54   24.46
   0   6   8  442.51   24.51
   0   6  -8  384.00   24.41
   0   6   8  366.03   24.42
   0   6  -8  371.03   24.50
   0   6  -8  405.86   24.47
   0   6  -8  421.09   24.51
   0   6  -8  394.90   24.45
   0   6  -8  482.79   24.45
   0   6  -8  443.33   24.56
   0  -6  -8  365.85   24.48
   0   6  -8  462.30   24.44
   0   6  -8  408.99   24.40
   0  -6  -9  575.96   40.95
   0   6  -9  875.44   40.98
   0   6  -9  640.25   41.05
   0   6  -9  748.54   40.98
   0   6  -9  672.74   41.04
   0   6  -9  703.02   41.01
   0   6  -9  740.45   40.98
   0   6  -9  717.00   41.01
   0  -6  -9  602.95   41.00
   0   6  -9  724.31   41.07
   0   6  -9  749.28   41.04
   0   6  -9  723.07   40.99
   0   6  -9  697.19   41.03
   0  -6  -9  498.25   40.97
   0  -6  -9  626.30   40.97
   0  -6  -9  653.34   40.94
   0   6  -9  625.95   41.04
   0  -6  -9  643.82   40.93
   0   6   9  670.58   40.99
   0   6  -9  685.69   41.06
   0   6  -9  690.23   40.95
   0   6  -9  616.93   40.99
   0   6  -9  625.63   40.98
   0   6  -9  652.92   41.01
   0   6  -9  636.87   41.04
   0  -6  -9  607.83   40.99
   0  -6  -9  621.52   41.01
   0   6   9  549.29   40.96
   0   6  -9  639.73   41.02
   0  -6  -9  533.63   40.91
   0   6  -9  664.43   40.95
   0   6  -9  695.42   40.94
   0  -6  -9  490.19   40.91
   0   6  -9  656.69   40.97
   0   6  -9  700.14   40.96
   0   6  -9  695.67   40.98
   0   6   9  605.84   41.05
   0   6   9  582.70   41.05
   0  -6  -9  635.10   40.96
   0   6   9  613.80   41.08
   0   6   9  586.30   41.02
   0   6   9  472.99   41.00
   0   6   9  633.54   40.99
   0   6  -9  677.67   40.96
   0  -6   9  650.82   40.98
   0  -6  -9  603.54   40.95
   0  -6   9  698.25   40.98
   0  -6   9  656.37   40.95
   0  -6  -9  595.47   40.93
   0  -6  -9  627.09   40.99
   0   6   9  705.74   41.02
   0   6  -9  633.51   40.94
   0   6   9  613.99   40.95
   0   6  -9  659.07   41.00
   0   6  -9  646.56   40.99
   0   6  -9  637.12   41.04
   0   6  -9  678.38   40.94
   0   6  -9  781.78   40.99
   0   6  -9  714.36   41.09
   0   6 -10   70.74    4.60
   0   6 -10   67.96    4.71
   0   6 -10   64.60    4.90
   0   6 -10   69.82    4.71
   0   6 -10   66.70    4.82
   0   6 -10   71.16    4.60
   0  -6 -10   55.91    4.58
   0   6 -10   67.45    4.72
   0   6 -10   74.88    4.75
   0  -6 -10   48.68    4.66
   0  -6 -10   74.13    4.55
   0  -6 -10   75.37    4.65
   0   6  10   78.04    4.80
   0  -6 -10   75.01    4.55
   0   6 -10   65.98    4.75
   0   6 -10   69.87    4.57
   0   6 -10   68.61    4.86
   0   6 -10   65.83    4.76
   0  -6 -10   62.63    4.69
   0  -6 -10   71.31    4.73
   0   6  10   63.61    4.62
   0   6 -10   75.22    4.85
   0   6 -10   70.05    4.72
   0   6 -10   65.75    4.63
   0   6 -10   67.64    4.80
   0   6 -10   70.24    4.56
   0   6 -10   71.79    4.55
   0   6 -10   74.24    4.57
   0  -6 -10   59.62    4.52
   0   6 -10   75.64    4.63
   0   6  10   73.35    4.84
   0  -6 -10   71.19    4.61
   0   6  10   62.41    4.90
   0   6  10   70.06    5.06
   0   6  10   49.97    4.82
   0   6  10   67.03    5.44
   0   6  10   57.90    4.92
   0  -6 -10   64.78    4.54
   0  -6  10   79.78    4.82
   0  -6 -10   61.58    4.58
   0  -6  10   77.78    4.66
   0  -6  10   71.19    4.60
   0   6  10   70.25    4.85
   0   6 -10   75.25    4.57
   0  -6  10   73.72    4.61
   0  -6  10   73.77    4.60
   0   6 -10   64.38    4.57
   0   6  10   57.47    4.73
   0   6  10   73.35    5.04
   0   6 -10   70.93    4.67
   0   6 -10   64.67    4.83
   0   6 -10   67.67    4.68
   0   6 -10   72.19    4.78
   0   6 -10   69.74    4.56
   0   6 -10   73.84    4.58
   0   6 -11  221.52   12.78
   0   6 -11  215.89   12.77
   0   6 -11  218.30   12.79
   0   6 -11  150.80   12.72
   0  -6 -11  181.62   12.74
   0   6 -11  192.67   12.87
   0   6 -11  219.84   12.71
   0   6 -11  225.31   12.70
   0  -6 -11  174.24   12.67
   0  -6 -11  185.31   12.65
   0   6  11  203.49   12.76
   0  -6 -11  192.11   12.65
   0  -6 -11  194.60   12.73
   0   6 -11  207.66   12.80
   0   6 -11  223.97   12.81
   0   6 -11  207.27   12.66
   0   6 -11  203.52   12.76
   0   6 -11  193.63   12.80
   0   6 -11  213.60   12.84
   0   6 -11  212.85   12.68
   0   6 -11  194.50   12.66
   0   6 -11  214.56   12.71
   0  -6 -11  179.02   12.63
   0   6 -11  210.96   12.66
   0   6 -11  198.09   12.78
   0   6 -11  194.14   12.85
   0  -6 -11  191.53   12.75
   0   6  11  201.39   12.84
   0   6  11  184.49   12.92
   0  -6 -11  187.83   12.68
   0   6  11  169.83   12.84
   0   6  11  191.26   13.09
   0   6  11  181.45   12.86
   0   6  11  141.41   12.80
   0  -6  11  206.68   12.70
   0  -6  11  208.35   12.74
   0  -6  11  196.34   12.71
   0  -6 -11  176.67   12.66
   0   6 -11  208.26   12.68
   0   6 -11  192.72   12.66
   0   6  11  178.73   12.72
   0   6  11  216.70   12.86
   0   6 -11  198.32   12.73
   0   6 -11  202.47   12.80
   0   6 -11  193.70   12.82
   0   6 -11  187.05   12.75
   0   6 -11  218.40   12.69
   0   6 -11  198.71   12.65
   0   6 -11  215.42   12.86
   0   6 -12  243.38   15.79
   0   6 -12  286.97   15.65
   0  -6 -12  215.83   15.60
   0   6 -12  274.62   15.64
   0   6 -12  268.99   15.71
   0   6 -12  278.17   15.71
   0  -6 -12  236.03   15.67
   0   6 -12  273.33   15.73
   0  -6 -12  225.37   15.57
   0  -6 -12  230.18   15.65
   0  -6 -12  235.32   15.58
   0   6  12  248.95   15.64
   0   6 -12  267.48   15.69
   0   6  12  190.70   15.80
   0   6 -12  249.37   15.66
   0   6 -12  243.06   15.75
   0   6 -12  254.11   15.74
   0   6  12  239.54   15.77
   0  -6 -12  229.59   15.67
   0   6 -12  230.87   15.71
   0   6 -12  243.18   15.77
   0   6 -12  242.49   15.58
   0   6  12  216.41   15.63
   0   6  12  267.62   15.77
   0   6  12  199.16   15.79
   0   6  12  256.23   15.88
   0  -6 -12  229.00   15.61
   0   6  12  195.04   15.72
   0   6  12  248.84   15.99
   0   6  12  229.03   15.80
   0   6  12  239.67   15.72
   0   6 -12  253.60   15.60
   0  -6  12  268.07   15.68
   0  -6 -12  217.86   15.59
   0  -6  12  247.90   15.66
   0  -6  12  249.33   15.63
   0   6 -12  259.96   15.77
   0  -6 -12  214.13   15.56
   0   6 -12  237.23   15.72
   0   6 -12  261.33   15.61
   0   6 -12  252.75   15.64
   0   6 -12  235.16   15.58
   0   6 -12  251.29   15.58
   0   6 -12  256.65   15.58
   0   6 -12  255.43   15.69
   0   6 -12  257.11   15.72
   0   6 -12  294.08   15.76
   0  -6 -12  215.13   15.66
   0   6 -12  267.14   15.62
   0   6 -12  266.06   15.80
   0   6 -12  227.14   15.56
   0  -6 -13   -0.30    1.19
   0   6  13   -0.18    2.07
   0   6 -13    2.00    1.60
   0   6 -13    0.75    1.01
   0   6 -13    0.84    1.26
   0   6 -13    0.53    1.17
   0  -6 -13    0.18    0.93
   0   6 -13    0.70    1.02
   0  -6 -13   -0.03    1.42
   0   6  13   -1.21    2.55
   0   6 -13    0.22    1.02
   0   6  13    0.58    1.83
   0  -6 -13    0.78    1.16
   0   6  13    0.69    1.99
   0   6  13    3.41    2.64
   0   6  13    1.27    3.45
   0  -6  13    0.94    1.13
   0  -6  13    0.20    1.16
   0   6  13    1.13    2.18
   0  -6 -13   -0.38    1.38
   0   6  13    0.38    2.26
   0   6 -13    1.35    1.70
   0   6 -13    1.56    1.53
   0   6 -13    0.86    2.04
   0   6 -13    1.22    1.45
   0   6 -13    0.63    1.01
   0   6 -13    0.72    1.75
   0   6  14  271.06   15.68
   0   6 -14  264.18   15.38
   0  -6 -14  201.36   15.30
   0   6 -14  279.98   15.42
   0  -6 -14  211.21   15.40
   0  -6 -14  217.30   15.35
   0   6  14  210.80   15.49
   0   6 -14  246.30   15.43
   0   6 -14  227.21   15.19
   0   6 -14  243.21   15.24
   0   6 -14  230.57   15.39
   0   6 -14  242.40   15.21
   0   6 -14  245.00   15.34
   0   6 -14  227.69   15.20
   0   6 -14  230.85   15.36
   0   6 -14  254.39   15.32
   0   6 -14  243.73   15.29
   0   6 -14  242.23   15.31
   0   6 -14  222.05   15.38
   0   6 -14  220.87   15.38
   0   6  14  226.64   15.44
   0   6  14  238.14   15.58
   0  -6 -14  206.76   15.23
   0   6  14  214.56   15.49
   0   6  14  233.51   15.77
   0   6  14  235.66   15.50
   0   6 -14  235.04   15.24
   0  -6  14  240.16   15.33
   0   6  14  236.08   15.44
   0  -6 -14  207.10   15.23
   0   6 -14  247.45   15.45
   0  -6 -14  227.33   15.31
   0   6 -14  259.42   15.38
   0   6 -14  256.36   15.29
   0   6 -14  265.04   15.36
   0   6 -14  261.67   15.36
   0   6 -14  240.77   15.21
   0  -6 -14  258.42   15.37
   0   6 -14  238.78   15.47
   0   6 -14  252.63   15.26
   0   6 -15   17.52    2.21
   0   6  15   19.05    2.91
   0   6 -15   19.57    2.15
   0  -6 -15   16.02    2.01
   0   6 -15   17.30    2.06
   0   6 -15   16.01    1.86
   0   6 -15   16.09    2.16
   0   6 -15   19.00    1.68
   0   6 -15   18.13    2.25
   0   6 -15   18.78    1.89
   0   6 -15   17.22    2.32
   0   6 -15   18.21    2.11
   0   6  15   14.42    2.38
   0  -6 -15   17.81    2.01
   0   6  15   18.03    3.19
   0   6  15   20.47    3.26
   0   6  15   17.12    3.68
   0   6  15   15.59    4.27
   0   6  15   15.62    2.88
   0  -6  15   15.56    2.55
   0  -6  15   12.94    1.88
   0   6  15   19.62    2.95
   0   6 -15   16.42    1.70
   0   6  15   14.32    2.59
   0  -6 -15   16.25    2.08
   0  -6 -15   16.27    2.12
   0  -6 -15   14.52    1.72
   0   6 -15   16.49    2.57
   0  -6 -15   16.34    1.96
   0   6 -15   17.65    2.49
   0   6 -15   20.07    2.10
   0   6 -15   18.24    2.05
   0   6 -15   18.60    2.13
   0  -6 -15   13.78    1.92
   0   6 -15   15.27    1.67
   0   6 -15   19.57    1.73
   0  -6 -16   21.11    2.32
   0   6 -16   25.10    2.53
   0   6 -16   24.20    2.52
   0   6  16   27.80    3.22
   0   6 -16   25.02    2.25
   0   6 -16   21.29    2.64
   0   6 -16   23.12    2.44
   0   6 -16   25.50    2.56
   0   6 -16   23.43    2.25
   0   6 -16   22.87    2.66
   0   6 -16   24.24    2.56
   0   6  16   23.44    2.66
   0   6  16   27.21    3.96
   0  -6 -16   23.36    2.37
   0   6  16   23.87    2.80
   0   6  16   27.45    4.11
   0   6  16   25.53    4.75
   0   6 -16   25.32    2.14
   0  -6  16   26.70    2.99
   0   6  16   24.15    3.34
   0  -6 -16   20.92    2.55
   0   6  16   20.92    2.88
   0  -6 -16   22.63    2.45
   0   6 -16   23.39    2.81
   0   6 -16   26.05    2.51
   0   6 -16   28.23    2.96
   0   6 -16   26.76    2.44
   0  -6 -16   22.71    2.29
   0  -6 -16   17.75    2.27
   0   6 -16   23.83    2.39
   0   6 -16   21.26    2.38
   0   6 -16   26.33    2.11
   0   6 -17    0.08    1.87
   0   6 -17    0.64    1.68
   0   6 -17   -0.42    1.57
   0   6 -17   -0.99    1.74
   0   6 -17    0.60    2.08
   0   6  17    1.95    2.01
   0  -6 -17    1.29    1.58
   0   6  17    0.43    3.06
   0   6  17    2.42    4.50
   0   6  17    4.33    3.94
   0  -6  17   -2.17    3.66
   0  -6  17    0.76    2.59
   0   6 -17    1.42    1.45
   0   6  17   -1.09    3.02
   0   6 -17   -0.93    1.86
   0  -6 -17    0.04    1.62
   0   6 -17   -1.19    1.84
   0  -6 -17   -0.83    1.70
   0   6  17    1.08    2.21
   0  -6 -17    1.56    1.75
   0   6 -17   -1.72    2.32
   0  -6 -17    1.57    1.55
   0   6 -17    1.05    1.75
   0   6 -17   -2.41    1.66
   0   6 -17    0.58    1.76
   0   6 -17    0.28    2.18
   0  -6 -17   -0.16    1.51
   0   6 -17   -0.07    1.66
   0   6 -18    2.50    1.90
   0  -6 -18    3.42    2.03
   0   6 -18    2.20    1.86
   0   6  18    0.66    3.47
   0   6 -18    0.42    2.06
   0   6 -18    0.64    1.76
   0   6  18    5.42    3.04
   0   6  18    6.26    4.02
   0   6  18    1.69    4.59
   0  -6  18    4.14    3.83
   0  -6  18   -0.28    2.79
   0   6 -18    3.37    1.59
   0  -6 -18    1.75    1.57
   0   6 -18    1.96    1.78
   0   6 -18    3.28    2.24
   0  -6 -18    3.06    1.95
   0   6 -18    2.99    1.76
   0  -6 -18    3.66    1.59
   0   6 -18    1.45    2.41
   0  -6 -18    2.52    1.80
   0  -6 -18    4.01    1.71
   0   6 -18    1.46    1.56
   0   6 -18    3.76    1.97
   0   6 -18    3.87    1.88
   0  -6 -18    1.65    1.52
   0   6 -18    0.79    1.67
   0   6 -19   13.02    1.92
   0   6 -19   12.01    2.24
   0   6 -19   13.56    1.87
   0   6 -19   12.00    2.07
   0  -6 -19    9.85    2.02
   0   6  19   12.01    3.55
   0   6  19   14.14    3.14
   0   6  19   12.80    4.71
   0  -6  19   16.21    3.85
   0   6  19   13.50    4.19
   0   6 -19   10.84    1.98
   0   6 -19   12.08    2.05
   0  -6 -19   12.82    2.16
   0   6 -19   10.74    1.99
   0   6 -19   15.38    2.10
   0  -6 -19    9.87    2.04
   0  -6 -19   13.69    2.18
   0   6 -19   12.57    2.55
   0   6 -19   15.08    2.45
   0   6 -19   11.38    1.80
   0   6 -20   -0.17    1.87
   0   6  20    0.60    3.15
   0   6  20   -2.19    4.42
   0   6 -20    0.86    1.51
   0   6 -20    2.65    1.76
   0   6  20    0.34    3.64
   0   6  20    0.50    2.75
   0   6 -20    2.69    1.46
   0   6  20   -2.73    3.92
   0  -6  20   -0.62    3.82
   0   6  20    4.65    4.38
   0   6 -20    1.27    1.80
   0  -6 -20    2.02    1.70
   0   6 -20    0.72    1.88
   0   6 -20    1.36    1.62
   0   6 -20   -0.40    2.23
   0  -6 -20    1.13    1.85
   0  -6 -20    0.67    1.67
   0   6 -20   -0.04    2.11
   0   6 -20    1.82    1.73
   0   6  21    2.11    3.31
   0   6 -21    2.81    1.42
   0   6 -21    0.74    1.59
   0   6 -21    1.12    1.45
   0   6 -21    1.54    1.67
   0  -6 -21   -0.04    1.90
   0   6 -21    2.92    1.41
   0  -6 -21    0.20    1.56
   0   6  21    5.18    4.18
   0   6  21    0.58    2.96
   0   6 -21    1.70    2.04
   0  -6 -21    2.04    1.66
   0   6 -21    2.33    1.57
   0  -6 -21    1.37    1.52
   0   6  22    2.07    2.98
   0  -6 -22    2.50    1.37
   0   6 -22   -1.76    1.44
   0  -6 -22   -0.03    1.64
   0   6 -22    1.33    1.35
   0  -6 -22    0.38    1.67
   0   6 -22    0.38    1.50
   0   6 -22    0.53    1.22
   0   6  22    2.43    3.76
   0   6  22    1.24    2.61
   0   6  22   -1.14    3.26
   0  -6 -22    0.55    1.41
   0   6 -22    1.35    1.82
   0  -6 -22    1.57    1.96
   0  -6 -22    0.21    1.89
   0  -6 -22    2.44    1.51
   0   6  23   -2.26    2.59
   0   6 -23    3.56    1.22
   0   6 -23    1.71    1.06
   0   6 -23    0.49    1.32
   0  -6 -23    1.12    1.44
   0  -6 -23    1.00    1.10
   0   6 -23    2.29    1.24
   0  -6 -23    0.64    1.38
   0  -6 -23    0.27    1.23
   0  -6 -23    1.43    1.64
   0  -6 -23    0.62    1.27
   0   6 -23    0.92    1.55
   0  -6 -23   -0.96    1.64
   0  -6 -24   -0.62    1.14
   0   6 -24    0.67    1.10
   0   6 -24   -0.23    0.93
   0  -6 -24   -0.59    1.31
   0  -6 -24   -0.81    1.29
   0   6 -24   -0.92    1.22
   0   7   0    0.10    0.84
   0  -7   0   -0.45    0.82
   0   7   0   -0.53    1.37
   0  -7   0   -0.07    0.63
   0   7   0    1.80    1.39
   0   7   0    0.29    0.81
   0   7   0    0.05    1.13
   0  -7   0   -0.53    0.79
   0  -7   0    0.36    0.67
   0  -7   0    0.36    0.82
   0  -7   0    0.60    1.64
   0  -7   0    0.54    0.87
   0  -7   0    0.12    0.78
   0  -7   0   -0.06    0.92
   0   7   0   -0.91    1.04
   0   7   0    0.99    1.08
   0   7   0    0.07    0.83
   0  -7   0    0.43    0.51
   0   7   0    0.40    0.83
   0   7  -1   49.88    3.09
   0  -7   1   56.27    2.65
   0   7   1   54.74    3.04
   0  -7  -1   36.18    2.71
   0   7   1   36.58    2.76
   0   7   1   34.69    2.95
   0   7  -1   44.54    2.94
   0   7  -1   46.36    2.85
   0   7  -1   38.40    2.75
   0  -7  -1   35.00    2.77
   0   7   1   34.48    3.11
   0   7   1   35.06    2.80
   0   7  -1   26.96    2.69
   0   7  -1   43.87    2.98
   0   7  -1   40.99    2.76
   0   7   1   37.02    2.96
   0   7   1   34.82    3.26
   0   7  -1   39.45    2.82
   0  -7  -1   35.89    2.72
   0   7   1   36.18    3.13
   0  -7   1   38.45    2.65
   0   7   1   41.32    2.85
   0  -7  -1   34.25    2.83
   0   7   1   35.58    2.70
   0   7   1   38.98    2.64
   0  -7   1   37.73    2.73
   0  -7   1   36.92    2.70
   0   7   1   39.17    2.75
   0  -7  -1   37.00    3.08
   0  -7  -1   36.94    2.82
   0  -7   1   40.12    2.66
   0  -7   1   40.28    2.73
   0   7   1   37.55    2.66
   0  -7  -1   36.68    2.88
   0  -7   1   42.99    2.81
   0   7  -1   41.92    2.83
   0   7  -1   39.74    2.63
   0   7   1   42.48    2.91
   0  -7   1   42.03    2.68
   0  -7  -1   36.58    2.73
   0  -7  -1   38.33    2.78
   0   7  -1   43.03    2.87
   0   7   1   38.85    2.70
   0   7   1   45.15    2.90
   0   7  -1   43.59    2.76
   0   7   1   37.82    2.73
   0   7  -1   37.68    2.75
   0   7  -1   41.89    2.91
   0   7   1   44.62    2.71
   0   7  -1   45.47    2.83
   0   7  -1   47.99    2.77
   0   7   1   36.24    2.68
   0   7  -2   12.15    1.74
   0  -7  -2   11.00    2.60
   0   7   2    6.78    1.64
   0   7  -2   11.06    1.34
   0  -7  -2   10.71    1.04
   0   7   2   10.51    1.57
   0   7   2   11.17    1.19
   0   7  -2    9.71    1.21
   0  -7  -2   10.45    1.48
   0   7  -2   11.15    1.49
   0   7   2   10.83    1.52
   0   7   2    9.35    1.14
   0   7  -2   13.34    1.16
   0   7   2   10.19    1.39
   0  -7  -2   10.01    1.10
   0  -7  -2   10.63    1.15
   0   7   2   10.62    1.89
   0   7  -2    8.16    1.13
   0   7  -2    8.95    1.01
   0   7  -2   10.38    1.53
   0  -7  -2    9.98    1.20
   0   7  -2   10.95    1.23
   0   7   2   10.01    1.82
   0   7   2   10.16    2.27
   0   7   2   10.74    1.37
   0   7   2   11.02    1.37
   0   7   2   10.50    1.07
   0  -7  -2   10.32    1.29
   0   7   2    9.82    1.65
   0   7   2   10.06    1.11
   0   7   2   10.70    1.27
   0   7   2   10.31    1.67
   0  -7  -2   10.13    1.25
   0  -7  -2   11.41    1.32
   0  -7   2   12.88    1.04
   0  -7   2   10.82    1.32
   0  -7  -2    9.41    1.21
   0  -7   2   12.01    0.97
   0   7  -2   11.10    1.16
   0   7   2   11.82    1.83
   0   7   2    9.94    1.03
   0   7  -2   10.81    1.29
   0   7  -2   10.09    1.46
   0   7   2    6.23    0.85
   0   7  -2   13.44    1.18
   0   7   2    9.74    0.94
   0   7  -2    7.46    0.99
   0   7  -3   32.39    2.92
   0  -7  -3   35.09    3.49
   0   7  -3   36.49    2.60
   0   7  -3   38.17    2.62
   0   7  -3   38.14    2.76
   0   7  -3   37.53    2.67
   0   7  -3   40.84    2.56
   0  -7  -3   36.96    2.52
   0   7   3   38.40    2.58
   0   7   3   34.79    2.79
   0   7  -3   38.11    2.74
   0   7  -3   34.73    2.90
   0   7  -3   40.62    2.65
   0  -7  -3   35.33    2.67
   0   7  -3   39.88    2.56
   0   7   3   38.87    2.74
   0  -7  -3   35.33    2.55
   0   7   3   37.92    2.57
   0  -7  -3   37.14    2.65
   0   7  -3   35.52    2.52
   0   7  -3   34.14    2.55
   0   7  -3   32.97    2.76
   0   7  -3   38.05    2.56
   0   7   3   36.05    2.63
   0   7  -3   37.40    2.56
   0   7   3   36.09    3.00
   0  -7  -3   36.39    2.62
   0   7   3   34.51    2.71
   0   7   3   33.85    2.83
   0  -7  -3   33.97    2.62
   0   7   3   30.47    2.60
   0  -7  -3   33.80    2.61
   0  -7  -3   36.27    2.64
   0  -7  -3   31.56    2.59
   0  -7   3   36.69    2.60
   0  -7   3   39.57    2.67
   0   7  -3   36.35    2.57
   0   7   3   36.14    3.01
   0   7   3   34.31    2.76
   0   7  -3   35.70    2.58
   0   7  -3   41.66    2.52
   0   7  -3   35.56    2.63
   0   7  -3   36.09    2.71
   0   7  -3   40.96    2.58
   0   7  -4   93.50    4.98
   0   7  -4   94.31    5.12
   0   7  -4   76.92    5.09
   0   7  -4   77.25    4.91
   0   7  -4   77.02    5.03
   0   7  -4   77.62    5.00
   0  -7  -4   73.84    4.87
   0   7  -4   79.00    5.01
   0   7   4   67.67    5.04
   0   7   4   70.73    4.91
   0   7  -4   66.61    5.09
   0  -7  -4   77.36    4.97
   0   7  -4   78.47    5.00
   0   7   4   64.92    4.92
   0  -7  -4   70.27    4.92
   0   7   4   73.01    5.03
   0  -7  -4   71.07    4.97
   0   7  -4   77.77    4.88
   0   7  -4   80.63    4.85
   0   7  -4   72.73    5.04
   0   7  -4   74.87    4.92
   0   7   4   70.44    5.00
   0   7   4   69.96    4.92
   0   7  -4   71.21    4.87
   0   7   4   69.85    5.18
   0  -7  -4   69.37    4.94
   0   7   4   67.37    5.02
   0  -7  -4   71.10    4.97
   0   7   4   70.43    5.09
   0  -7  -4   68.88    4.95
   0   7   4   66.21    5.29
   0   7   4   56.57    4.96
   0   7   4   65.31    5.11
   0  -7  -4   69.85    4.97
   0   7   4   66.38    4.93
   0  -7  -4   67.07    4.84
   0  -7   4   77.83    4.94
   0  -7  -4   72.62    5.15
   0  -7   4   78.15    4.98
   0  -7  -4   72.82    5.05
   0   7  -4   81.94    4.86
   0   7  -4   81.73    4.95
   0   7  -4   85.51    4.96
   0  -7  -4   70.94    5.47
   0   7  -4   74.17    5.13
   0   7  -4   73.53    5.04
   0   7   4   77.48    5.01
   0   7  -4   83.32    4.91
   0   7   4   78.19    5.19
   0   7  -4   75.25    5.01
   0   7  -4   84.69    4.91
   0   7  -4   89.83    4.90
   0   7  -5  330.41   21.31
   0   7  -5  307.59   21.25
   0   7  -5  366.47   21.25
   0  -7  -5  294.29   21.19
   0  -7  -5  300.27   21.36
   0   7  -5  359.51   21.25
   0   7  -5  398.88   21.21
   0   7  -5  376.42   21.30
   0   7  -5  410.06   21.27
   0   7  -5  415.72   21.34
   0  -7  -5  342.77   21.22
   0   7  -5  346.37   21.24
   0   7  -5  332.03   21.28
   0   7  -5  355.01   21.29
   0   7  -5  329.02   21.30
   0   7   5  311.13   21.21
   0   7   5  317.07   21.26
   0   7  -5  311.51   21.26
   0   7  -5  328.77   21.29
   0  -7  -5  325.32   21.25
   0   7  -5  348.42   21.26
   0   7  -5  342.25   21.20
   0  -7  -5  307.64   21.23
   0   7   5  367.51   21.31
   0   7  -5  311.40   21.20
   0   7   5  306.27   21.23
   0  -7  -5  293.30   21.26
   0  -7  -5  324.55   21.28
   0   7  -5  346.37   21.21
   0   7  -5  368.33   21.20
   0   7  -5  330.35   21.28
   0   7  -5  338.65   21.22
   0   7  -5  312.72   21.17
   0   7  -5  328.02   21.19
   0   7   5  334.06   21.29
   0   7   5  324.21   21.28
   0  -7  -5  318.90   21.24
   0  -7  -5  323.62   21.20
   0  -7  -5  344.27   21.22
   0   7   5  300.85   21.33
   0   7   5  290.69   21.26
   0  -7  -5  299.17   21.22
   0   7   5  269.34   21.25
   0   7   5  297.18   21.21
   0  -7  -5  302.76   21.28
   0  -7   5  336.56   21.23
   0  -7  -5  303.88   21.25
   0   7  -5  362.13   21.20
   0  -7   5  325.24   21.18
   0   7   5  335.20   21.23
   0   7   5  356.23   21.30
   0   7  -5  327.54   21.30
   0   7  -5  369.31   21.30
   0  -7  -5  334.39   21.28
   0   7  -5  426.25   21.23
   0   7  -5  326.53   21.26
   0   7  -5  398.73   21.37
   0   7  -6   80.82    5.44
   0   7  -6   90.20    5.38
   0  -7  -6   70.02    5.26
   0   7  -6   93.90    5.36
   0   7  -6   97.88    5.39
   0   7  -6   96.20    5.28
   0   7  -6   84.44    5.55
   0   7  -6   96.09    5.29
   0   7  -6   90.37    5.55
   0   7  -6   96.52    5.50
   0   7  -6   97.76    5.48
   0   7  -6  100.48    5.43
   0  -7  -6   78.00    5.28
   0   7  -6   80.18    5.42
   0   7  -6   73.07    5.34
   0   7   6   76.45    5.31
   0   7   6   78.29    5.46
   0   7  -6   85.86    5.53
   0   7  -6   82.03    5.46
   0   7  -6   72.22    5.51
   0   7  -6   84.77    5.42
   0  -7  -6   73.08    5.38
   0   7  -6   87.08    5.50
   0   7   6   72.03    5.49
   0  -7  -6   69.93    5.34
   0   7  -6   76.42    5.27
   0   7  -6   71.61    5.29
   0   7   6   71.43    5.32
   0  -7  -6   69.66    5.29
   0  -7  -6   69.45    5.44
   0   7  -6   84.72    5.32
   0   7  -6   88.20    5.29
   0   7  -6   86.06    5.28
   0  -7  -6   66.61    5.21
   0   7  -6   87.54    5.25
   0   7  -6   82.37    5.46
   0   7   6   75.93    5.46
   0  -7  -6   75.19    5.36
   0  -7  -6   72.64    5.27
   0   7   6   67.25    5.47
   0  -7  -6   74.25    5.24
   0   7   6   64.50    5.52
   0  -7  -6   71.78    5.20
   0   7   6   67.41    5.49
   0   7   6   73.49    5.76
   0  -7  -6   76.27    5.48
   0   7  -6   86.17    5.28
   0   7   6   74.11    5.40
   0  -7  -6   76.05    5.33
   0  -7  -6   75.20    5.57
   0  -7  -6   82.01    5.34
   0  -7   6   83.58    5.33
   0  -7   6   79.18    5.26
   0   7   6   79.97    5.43
   0   7   6   92.75    5.65
   0   7  -6   88.42    5.38
   0   7  -6   77.96    5.49
   0   7  -6   92.75    5.44
   0   7  -6   84.85    5.42
   0  -7  -6   79.53    5.52
   0   7  -6  102.55    5.32
   0   7  -6   95.99    5.54
   0   7  -7  126.37    7.28
   0   7  -7  111.17    7.49
   0   7  -7  122.63    7.36
   0  -7  -7   96.99    7.26
   0   7  -7  126.95    7.49
   0   7  -7  127.90    7.28
   0   7  -7  128.50    7.37
   0   7  -7  157.68    7.27
   0   7  -7  111.84    7.40
   0   7  -7  124.95    7.34
   0   7  -7  139.20    7.40
   0   7  -7  129.39    7.45
   0  -7  -7  116.08    7.27
   0   7  -7  114.89    7.33
   0   7  -7  117.45    7.40
   0   7   7  113.21    7.42
   0  -7  -7  105.85    7.23
   0   7   7  105.32    7.29
   0   7  -7  101.35    7.44
   0   7  -7  103.35    7.38
   0   7  -7  120.36    7.47
   0   7  -7  115.69    7.45
   0   7  -7   99.45    7.33
   0   7  -7  117.92    7.38
   0   7  -7  113.69    7.46
   0  -7  -7   84.31    7.34
   0   7   7  108.45    7.49
   0  -7  -7  115.96    7.40
   0  -7  -7  102.02    7.32
   0   7   7  119.39    7.27
   0   7  -7  111.14    7.24
   0  -7  -7  104.97    7.39
   0  -7  -7  102.47    7.32
   0  -7  -7  104.38    7.25
   0   7   7  100.80    7.31
   0   7  -7  106.97    7.25
   0   7  -7  124.43    7.27
   0   7  -7  118.37    7.31
   0  -7  -7   89.88    7.20
   0   7  -7  120.20    7.27
   0   7  -7  113.68    7.44
   0   7  -7  122.95    7.24
   0  -7  -7  104.21    7.23
   0   7   7  102.87    7.45
   0  -7  -7  114.39    7.30
   0   7   7  108.74    7.54
   0   7   7   96.27    7.46
   0   7   7  104.99    7.74
   0  -7   7  122.68    7.31
   0   7   7   83.43    7.24
   0   7  -7  122.57    7.26
   0  -7  -7  100.56    7.42
   0  -7  -7  100.65    7.51
   0   7   7  104.09    7.38
   0  -7  -7  109.80    7.32
   0  -7   7  113.58    7.26
   0  -7  -7  105.63    7.30
   0   7   7  116.55    7.56
   0   7  -7  110.23    7.29
   0   7   7  105.89    7.37
   0   7  -7  124.40    7.41
   0   7  -7  106.05    7.45
   0   7  -7  119.22    7.35
   0   7  -7  123.38    7.29
   0   7  -7  142.16    7.31
   0   7  -7  133.93    7.49
   0  -7  -7  106.96    7.47
   0  -7  -8  367.32   26.14
   0   7  -8  575.69   26.17
   0   7  -8  458.07   26.21
   0   7  -8  433.94   26.28
   0   7  -8  478.74   26.17
   0   7  -8  462.67   26.22
   0   7  -8  456.74   26.22
   0   7  -8  464.00   26.28
   0   7  -8  382.04   26.19
   0   7  -8  473.24   26.17
   0  -7  -8  310.83   26.16
   0   7  -8  509.26   26.25
   0   7  -8  479.49   26.26
   0   7  -8  508.83   26.29
   0   7  -8  392.60   26.24
   0  -7  -8  395.91   26.15
   0   7  -8  365.68   26.18
   0   7   8  400.02   26.20
   0  -7  -8  378.41   26.12
   0   7  -8  420.82   26.27
   0   7  -8  382.30   26.19
   0   7  -8  466.57   26.17
   0   7  -8  362.86   26.19
   0   7  -8  434.50   26.27
   0   7  -8  430.73   26.25
   0  -7  -8  358.60   26.20
   0   7  -8  439.41   26.22
   0  -7  -8  389.74   26.22
   0  -7  -8  350.31   26.18
   0   7   8  384.93   26.28
   0   7  -8  375.22   26.11
   0   7   8  372.02   26.17
   0   7  -8  443.35   26.16
   0   7  -8  414.84   26.18
   0   7  -8  437.06   26.14
   0   7  -8  410.94   26.24
   0  -7  -8  345.21   26.11
   0   7  -8  420.67   26.15
   0   7   8  392.53   26.26
   0   7   8  339.19   26.27
   0   7   8  371.09   26.27
   0  -7  -8  391.17   26.16
   0   7   8  364.28   26.24
   0   7   8  384.56   26.32
   0   7  -8  429.87   26.15
   0  -7  -8  389.72   26.17
   0  -7  -8  389.21   26.19
   0  -7   8  420.90   26.17
   0   7   8  379.88   26.19
   0  -7  -8  395.40   26.16
   0  -7   8  407.49   26.15
   0  -7  -8  357.25   26.20
   0  -7  -8  365.95   26.13
   0   7  -8  409.28   26.15
   0   7   8  461.84   26.25
   0   7   8  406.04   26.17
   0   7  -8  431.96   26.21
   0   7  -8  404.92   26.25
   0   7  -8  439.22   26.26
   0   7  -8  397.57   26.19
   0  -7  -8  382.56   26.23
   0   7  -8  486.97   26.18
   0   7  -8  431.88   26.15
   0   7  -8  491.81   26.32
   0   7  -8  498.25   26.19
   0   7  -9    8.01    1.39
   0   7  -9    7.12    1.96
   0  -7  -9    6.19    1.03
   0   7  -9    7.62    1.43
   0   7  -9    7.50    1.70
   0   7  -9    7.04    1.70
   0   7  -9    8.01    1.34
   0   7  -9    6.76    1.83
   0   7  -9    7.15    1.07
   0   7  -9    8.33    1.04
   0  -7  -9    7.20    1.39
   0   7  -9   10.54    1.52
   0  -7  -9    5.60    1.31
   0   7  -9    2.85    1.43
   0  -7  -9    4.23    0.96
   0   7   9    2.31    1.74
   0  -7  -9    4.11    0.87
   0   7  -9    5.25    1.68
   0   7  -9    5.32    1.76
   0   7  -9    5.66    1.74
   0   7  -9    6.52    1.21
   0   7  -9    4.48    1.50
   0   7  -9    4.77    1.57
   0   7  -9    7.43    1.55
   0  -7  -9    7.53    1.40
   0  -7  -9    3.10    1.42
   0   7   9    2.44    1.16
   0  -7  -9    5.20    0.86
   0   7  -9    4.97    1.61
   0   7  -9    7.49    0.99
   0   7  -9    6.91    0.97
   0   7  -9    6.52    0.90
   0   7  -9    5.85    1.12
   0   7   9    3.85    1.74
   0  -7  -9    5.16    1.17
   0   7   9    5.09    2.20
   0   7   9    2.02    1.77
   0   7   9    5.21    2.06
   0   7   9    3.28    2.95
   0  -7   9    6.02    1.10
   0  -7  -9    4.56    1.26
   0  -7  -9    5.65    0.90
   0   7   9    4.61    1.81
   0  -7  -9    3.93    1.10
   0  -7   9    5.09    1.08
   0   7  -9    6.09    0.96
   0   7   9    9.09    2.41
   0   7   9    7.22    1.70
   0   7  -9    7.75    1.11
   0   7  -9    6.65    1.10
   0   7  -9    5.73    1.48
   0   7  -9    6.27    1.33
   0   7  -9    6.86    1.28
   0   7  -9    6.51    1.05
   0  -7  -9    5.45    1.90
   0   7 -10   37.09    2.30
   0   7 -10   33.01    2.48
   0   7 -10   33.13    2.46
   0   7 -10   31.63    2.86
   0  -7 -10   26.17    2.27
   0   7 -10   35.05    2.50
   0   7 -10   28.00    2.63
   0   7 -10   35.06    2.72
   0   7 -10   34.51    2.33
   0  -7 -10   28.75    2.23
   0  -7 -10   28.88    2.40
   0   7  10   27.58    2.72
   0  -7 -10   25.97    2.19
   0   7 -10   29.82    2.60
   0   7 -10   29.89    2.54
   0   7 -10   33.49    2.59
   0   7 -10   32.45    2.35
   0  -7 -10   26.47    2.46
   0   7 -10   37.79    2.72
   0   7 -10   36.29    2.54
   0  -7 -10   26.41    2.52
   0   7  10   27.05    2.87
   0   7 -10   33.70    2.22
   0   7 -10   32.04    2.30
   0   7 -10   32.61    2.24
   0   7 -10   31.82    2.63
   0   7 -10   31.53    2.30
   0   7 -10   33.88    2.27
   0  -7 -10   26.20    2.18
   0   7 -10   30.92    2.59
   0  -7 -10   34.31    2.53
   0   7 -10   31.67    2.78
   0   7  10   28.81    2.74
   0   7  10   26.68    3.18
   0   7  10   26.42    2.74
   0  -7 -10   27.54    2.34
   0   7  10   30.08    3.70
   0   7  10   26.68    2.93
   0  -7 -10   26.61    2.20
   0   7  10   29.94    2.79
   0  -7  10   31.14    2.27
   0  -7  10   29.25    2.25
   0  -7  10   30.32    2.34
   0   7 -10   32.60    2.26
   0  -7  10   29.02    2.37
   0   7 -10   30.18    2.29
   0   7  10   29.73    2.67
   0   7  10   34.64    3.14
   0   7 -10   30.22    2.69
   0   7 -10   31.27    2.41
   0   7 -10   30.66    2.44
   0   7 -10   33.99    2.30
   0   7 -10   34.17    2.71
   0   7 -10   34.96    2.26
   0   7 -11    6.31    1.41
   0   7 -11    5.45    1.72
   0   7 -11    4.97    1.06
   0   7 -11    5.65    1.13
   0  -7 -11    6.05    1.06
   0   7 -11    6.54    1.87
   0   7 -11    7.22    2.01
   0   7 -11    4.52    1.63
   0   7 -11    5.17    1.42
   0  -7 -11    5.07    1.31
   0   7 -11    5.90    1.37
   0  -7 -11    2.82    0.95
   0  -7 -11    2.61    1.24
   0  -7 -11    3.50    0.91
   0   7  11    3.94    1.83
   0   7 -11    3.95    1.73
   0   7 -11    6.19    1.49
   0   7 -11    6.29    1.72
   0   7  11    3.52    1.97
   0   7 -11    6.01    0.94
   0   7 -11    4.79    0.99
   0   7 -11    5.18    1.09
   0   7 -11    5.27    1.08
   0   7 -11    5.34    1.41
   0   7 -11    4.75    1.02
   0   7 -11    5.88    1.69
   0   7 -11    5.41    1.75
   0  -7 -11    3.32    0.87
   0   7 -11    6.08    1.60
   0  -7 -11    5.52    1.48
   0   7  11    2.43    1.64
   0   7  11    0.21    2.35
   0   7  11    1.74    1.89
   0  -7 -11    3.76    1.18
   0   7  11    6.50    3.32
   0   7  11    4.57    2.14
   0  -7  11    4.05    0.95
   0  -7  11    4.61    1.18
   0   7 -11    4.76    1.02
   0  -7  11    4.34    1.17
   0   7  11    6.03    2.51
   0   7 -11    5.13    1.09
   0   7  11    5.70    1.85
   0   7 -11    5.80    1.44
   0   7 -11    3.64    1.24
   0   7 -11    3.75    1.60
   0   7 -11    6.05    1.11
   0   7 -11    5.84    0.99
   0   7 -11    5.48    1.71
   0   7 -12    1.34    1.03
   0   7 -12    1.17    1.91
   0   7 -12    2.66    1.44
   0   7 -12    1.42    1.11
   0  -7 -12    0.75    1.01
   0   7 -12    2.77    1.40
   0  -7 -12    2.03    0.93
   0  -7 -12    1.57    1.13
   0   7  12    0.86    1.91
   0   7 -12    2.32    1.59
   0   7 -12    1.68    1.29
   0   7 -12    2.56    1.04
   0   7 -12    1.38    0.91
   0   7 -12    2.43    0.90
   0   7 -12    1.99    1.72
   0  -7 -12   -0.66    1.45
   0   7 -12    1.25    1.59
   0   7 -12    1.11    1.40
   0   7  12    0.84    1.83
   0   7  12    0.43    2.39
   0  -7 -12    1.65    1.14
   0   7  12    2.09    1.99
   0   7  12    0.07    3.46
   0  -7  12    1.11    0.86
   0   7 -12    2.13    0.96
   0  -7  12    1.71    1.14
   0  -7  12    1.73    1.21
   0   7  12    4.07    2.07
   0   7 -12    1.09    1.47
   0  -7 -12    1.14    1.35
   0   7  12    2.32    2.23
   0   7 -12    1.76    1.71
   0   7  12    1.08    2.49
   0   7 -12    1.00    1.02
   0   7  12    2.15    1.89
   0   7 -12    1.74    1.05
   0   7 -12    1.40    1.72
   0   7 -12    1.63    0.97
   0   7  13   -0.95    2.08
   0  -7 -13    1.24    1.35
   0   7 -13    0.10    1.05
   0   7 -13   -1.49    1.35
   0   7 -13   -0.70    1.64
   0   7 -13    0.17    1.32
   0   7 -13    0.02    1.00
   0   7 -13   -0.89    1.18
   0   7 -13    1.81    1.63
   0   7  13   -0.83    1.87
   0   7 -13    0.90    1.80
   0   7  13    2.60    1.96
   0  -7 -13   -0.31    1.22
   0   7  13    0.61    2.63
   0   7  13    0.55    2.31
   0  -7  13    1.72    1.15
   0   7  13    0.80    2.18
   0  -7  13    0.44    1.00
   0  -7 -13   -0.57    1.45
   0   7 -13    1.01    1.72
   0   7  13    2.71    2.34
   0   7 -13    0.74    1.48
   0  -7 -13   -0.73    1.32
   0   7 -13    0.77    1.46
   0   7 -13    0.85    2.04
   0   7 -13    0.50    1.50
   0   7 -13   -0.20    1.01
   0   7 -13   -0.05    1.05
   0   7 -13    0.26    1.75
   0  -7 -14    5.18    1.51
   0   7 -14    4.04    1.80
   0   7  14    3.45    2.44
   0   7 -14    5.28    1.67
   0   7 -14    5.14    1.82
   0   7 -14    3.78    1.56
   0   7 -14    4.37    1.14
   0   7 -14    3.75    1.05
   0   7 -14    3.96    1.42
   0   7 -14    2.73    1.10
   0   7 -14    3.63    1.88
   0   7 -14    4.37    1.22
   0   7 -14    3.14    1.52
   0   7 -14    2.74    1.89
   0   7 -14    2.28    1.63
   0   7  14    4.90    1.97
   0   7 -14    3.46    1.14
   0   7  14    2.24    2.79
   0  -7 -14    2.83    1.55
   0   7  14    3.90    2.17
   0  -7 -14    4.02    1.31
   0   7  14    3.74    2.79
   0   7  14    1.14    3.26
   0   7  14    1.96    3.95
   0   7  14    5.49    2.55
   0   7  14    3.19    2.49
   0  -7  14    3.63    2.05
   0   7 -14    3.39    1.17
   0  -7  14    4.25    1.19
   0  -7 -14    4.55    1.60
   0   7  14    2.21    2.03
   0   7 -14    4.03    1.65
   0  -7 -14    2.69    1.37
   0   7 -14    2.65    1.54
   0   7 -14    3.98    2.07
   0  -7 -14    2.39    1.13
   0   7 -14    3.46    2.18
   0   7 -14    1.86    1.55
   0   7 -14    2.09    1.13
   0   7 -14    4.12    1.59
   0   7 -14    5.03    1.81
   0   7 -15   18.54    2.33
   0   7 -15   22.10    2.32
   0  -7 -15   18.05    2.12
   0   7  15   18.81    3.05
   0  -7 -15   21.65    2.35
   0  -7 -15   25.28    2.26
   0   7  15   18.34    2.59
   0   7 -15   19.02    2.33
   0   7 -15   22.65    2.20
   0   7 -15   21.11    2.43
   0   7 -15   19.03    1.83
   0   7 -15   19.56    1.81
   0   7 -15   21.46    2.34
   0   7 -15   18.91    2.05
   0   7 -15   20.18    2.46
   0   7 -15   20.57    2.04
   0   7 -15   23.38    2.19
   0   7  15   25.84    3.71
   0   7  15   18.95    2.62
   0   7  15   23.57    3.46
   0   7  15   23.16    3.86
   0   7  15   22.07    4.44
   0   7 -15   19.50    1.85
   0  -7  15   22.03    2.64
   0  -7  15   17.16    1.99
   0   7  15   21.45    3.13
   0   7 -15   22.23    2.76
   0   7 -15   21.55    2.25
   0  -7 -15   17.52    2.08
   0  -7 -15   12.64    1.99
   0   7 -15   21.56    2.23
   0   7 -15   19.87    2.16
   0   7 -15   19.83    2.58
   0  -7 -15   21.17    2.19
   0   7  15   20.99    3.34
   0   7 -15   20.40    1.85
   0   7 -15   24.20    1.94
   0   7 -15   19.31    2.18
   0   7 -16  116.56    7.15
   0   7 -16  108.69    7.10
   0   7  16  101.69    7.54
   0   7 -16  107.29    6.99
   0   7 -16  102.38    7.11
   0   7 -16  103.85    7.16
   0  -7 -16   98.85    7.05
   0  -7 -16   92.52    7.14
   0   7  16   92.81    7.29
   0   7 -16  101.92    7.05
   0   7 -16  108.11    7.00
   0   7 -16  101.23    7.13
   0   7 -16  102.08    7.10
   0   7  16  115.22    7.82
   0   7  16   89.88    7.21
   0   7 -16  105.29    7.20
   0   7  16  108.52    7.62
   0   7  16  113.03    7.90
   0   7  16  113.79    8.24
   0   7 -16  100.89    6.89
   0  -7  16  102.41    7.25
   0   7  16  102.06    7.46
   0   7 -16  109.69    7.08
   0  -7 -16   96.05    6.99
   0   7 -16  112.88    7.10
   0   7 -16  101.97    7.27
   0   7  16  113.44    7.48
   0   7 -16  112.10    6.91
   0   7 -16   90.17    6.98
   0   7 -17   29.13    2.70
   0   7  17   31.12    3.39
   0   7 -17   23.48    2.67
   0   7  17   34.00    3.84
   0   7 -17   30.04    2.51
   0   7  17   26.79    2.93
   0  -7 -17   26.32    2.76
   0  -7 -17   24.44    2.61
   0   7 -17   24.22    2.64
   0   7 -17   26.98    2.49
   0   7 -17   26.69    2.66
   0   7 -17   26.66    2.79
   0   7 -17   28.19    2.57
   0   7  17   20.83    3.62
   0   7  17   32.04    4.48
   0   7  17   28.31    4.98
   0   7 -17   24.41    2.36
   0  -7  17   27.43    3.27
   0   7  17   27.67    3.63
   0   7 -17   22.26    2.91
   0   7 -17   27.58    2.62
   0  -7 -17   25.44    2.46
   0   7 -17   24.48    3.00
   0   7 -17   30.82    2.65
   0  -7 -17   25.53    2.52
   0   7 -17   26.78    2.27
   0   7 -17   22.85    2.50
   0  -7 -18  125.66    9.79
   0   7 -18  152.71    9.71
   0   7 -18  149.56    9.79
   0  -7 -18  141.14    9.70
   0  -7 -18  139.35    9.80
   0   7 -18  147.54    9.84
   0   7 -18  152.83    9.66
   0   7 -18  147.70    9.74
   0  -7 -18  149.41    9.70
   0   7  18  149.57   10.23
   0   7  18  137.37   10.09
   0   7  18  157.56   10.67
   0   7  18  157.32   10.41
   0   7 -18  136.57    9.61
   0   7 -18  157.74    9.69
   0   7 -18  162.55    9.75
   0  -7 -18  135.83    9.78
   0   7 -18  159.92    9.74
   0   7 -18  140.86    9.86
   0  -7 -18  136.84    9.65
   0   7 -18  139.89    9.63
   0  -7 -19    9.83    2.13
   0   7 -19   11.84    2.22
   0   7 -19   11.16    1.96
   0  -7 -19   14.26    2.10
   0  -7 -19   12.58    1.88
   0   7 -19   10.65    2.31
   0   7  19   16.32    3.96
   0   7 -19   13.08    2.05
   0   7 -19   13.68    1.85
   0   7 -19   12.55    2.16
   0   7  19   19.16    4.70
   0   7  19   11.67    3.45
   0   7  19   11.74    3.14
   0  -7  19   16.66    3.80
   0   7  19   17.84    4.66
   0   7  19   14.27    4.15
   0   7 -19   11.81    1.94
   0  -7 -19    9.17    1.99
   0   7 -19   10.18    2.01
   0   7 -19   10.03    2.01
   0  -7 -19   10.54    2.12
   0   7 -19    9.77    2.50
   0  -7 -19   11.29    1.81
   0   7 -19   11.75    1.86
   0   7 -19   11.68    1.79
   0   7 -20   12.11    2.11
   0   7  20   13.91    4.44
   0   7  20   11.10    3.29
   0   7 -20   12.76    1.76
   0   7 -20   10.77    1.94
   0   7  20   11.07    3.71
   0   7  20    6.02    2.88
   0   7 -20   11.96    1.70
   0   7  20    9.96    3.96
   0   7 -20    9.11    1.85
   0  -7 -20   10.49    1.94
   0  -7 -20   10.07    2.00
   0   7 -20    8.81    2.32
   0   7 -20    9.86    1.98
   0   7 -21    3.99    1.72
   0   7 -21    6.68    1.53
   0   7 -21    7.07    1.45
   0   7 -21    5.52    1.66
   0   7 -21    4.41    1.49
   0  -7 -21    6.27    1.74
   0   7 -21    2.85    2.01
   0  -7 -21    5.87    1.60
   0   7  21    8.49    3.31
   0   7  21    6.27    2.93
   0   7  22    1.66    3.18
   0   7  22   -4.45    3.72
   0   7  22    3.60    2.55
   0   7 -22   -1.57    1.52
   0  -7 -22    2.09    1.64
   0   7 -22    0.18    1.33
   0   7 -22    0.60    1.21
   0  -7 -22    1.39    1.61
   0  -7 -22   -0.67    1.37
   0  -7 -22    0.21    1.86
   0  -7 -22   -0.20    1.46
   0  -7 -22   -0.51    1.85
   0   7 -22    0.19    1.76
   0   7  22   -0.60    2.89
   0   7 -22    0.85    1.38
   0  -7 -22    1.43    1.30
   0   7 -23   30.58    2.27
   0  -7 -23   25.21    2.33
   0  -7 -23   24.05    2.50
   0   7  23   38.96    2.77
   0   7 -23   35.33    2.26
   0   7  23   29.17    3.16
   0   7 -23   27.57    2.16
   0   7 -23   15.14    2.41
   0  -7 -23   29.12    2.32
   0  -7 -23   28.84    2.25
   0  -7 -23   22.22    2.49
   0   7 -23   37.57    2.35
   0  -7 -23   15.34    2.33
   0  -7 -24   14.34    1.57
   0  -7 -24    7.28    1.41
   0   7 -24   18.13    1.44
   0   7 -24   15.50    1.30
   0   7 -24    8.55    1.53
   0  -7 -24   10.59    1.55
   0  -8   0  131.70    7.72
   0   8   0  127.29    7.94
   0   8   0  119.38    7.72
   0   8   0  123.50    7.81
   0   8   0  170.26    7.96
   0   8   0  118.35    7.73
   0  -8   0  121.34    7.69
   0   8   0  103.71    7.70
   0   8   0  104.14    7.74
   0  -8   0  115.48    7.70
   0  -8   0  118.31    7.73
   0   8   0  122.96    7.77
   0   8   0  114.53    7.73
   0  -8   0  119.75    7.87
   0  -8   0  130.29    7.81
   0   8   0  127.25    7.79
   0  -8   0  124.42    7.76
   0   8   0  123.34    7.83
   0   8   0  120.80    7.78
   0   8   0  163.82    7.92
   0   8   0  114.76    7.73
   0  -8   1    8.65    0.68
   0   8   1    8.77    1.56
   0   8  -1   11.13    1.43
   0  -8   1    8.67    0.91
   0  -8  -1    5.34    0.86
   0   8   1    7.48    1.03
   0   8  -1    5.71    0.90
   0   8   1    6.45    1.49
   0  -8  -1    7.42    1.37
   0   8  -1    5.94    1.16
   0   8  -1    8.65    1.45
   0   8   1    7.42    1.41
   0   8  -1    4.65    0.97
   0   8   1    6.28    1.80
   0  -8  -1    5.65    1.04
   0   8   1    6.60    1.14
   0   8  -1    6.80    1.54
   0   8  -1    5.11    1.04
   0   8  -1    5.63    0.84
   0   8   1    6.37    1.27
   0  -8   1    5.98    0.86
   0  -8   1    6.28    0.73
   0   8   1    7.11    1.42
   0  -8  -1    6.37    0.95
   0   8  -1    7.33    1.24
   0  -8   1    6.70    0.90
   0  -8  -1    6.81    1.32
   0  -8   1    7.15    1.23
   0   8   1    6.56    0.97
   0  -8   1    6.98    0.98
   0   8   1    6.86    0.88
   0  -8  -1    5.45    1.19
   0  -8  -1    6.69    0.95
   0  -8  -1    5.76    1.12
   0   8  -1    6.74    0.64
   0   8  -1    6.38    1.18
   0   8   1    5.99    1.29
   0   8  -1    7.59    1.28
   0  -8   1    6.23    1.14
   0  -8   1    5.35    1.04
   0   8  -1    5.33    1.05
   0   8  -1    7.18    1.04
   0   8   1    8.21    1.74
   0   8   1    5.24    0.91
   0   8   1    7.32    0.96
   0   8  -1    7.81    1.00
   0   8  -1    6.54    1.19
   0   8  -1    6.42    1.41
   0  -8  -2    7.26    2.63
   0   8  -2    7.07    1.80
   0   8   2    8.09    1.69
   0  -8   2    7.11    0.92
   0   8  -2    9.69    1.30
   0  -8  -2   10.51    0.99
   0   8   2   10.02    1.56
   0   8   2   11.01    1.15
   0  -8  -2    6.55    1.46
   0   8  -2    7.87    1.21
   0   8  -2    9.38    1.47
   0   8   2    5.49    1.54
   0   8   2   12.06    1.39
   0   8  -2    9.00    1.09
   0   8   2    9.45    1.11
   0  -8  -2   11.22    1.08
   0   8   2   10.65    1.89
   0  -8  -2    9.95    1.12
   0   8  -2    6.98    1.04
   0   8  -2    3.18    0.97
   0   8  -2    6.72    1.52
   0   8  -2    6.26    1.10
   0  -8  -2    8.47    1.19
   0   8   2    9.59    1.86
   0   8   2    8.45    2.15
   0   8   2    9.26    1.31
   0   8  -2    9.22    1.24
   0  -8   2    9.19    0.93
   0  -8   2   10.14    0.80
   0   8   2    9.14    1.07
   0  -8   2    9.14    0.75
   0  -8   2   10.22    1.03
   0  -8   2   10.28    0.83
   0   8   2    8.17    0.89
   0  -8  -2    8.32    1.25
   0  -8  -2    8.22    1.23
   0   8   2    8.26    1.05
   0  -8   2    8.81    0.87
   0   8   2    7.32    0.93
   0  -8  -2    8.17    1.15
   0   8   2    7.09    1.16
   0  -8   2    9.40    1.39
   0   8   2    6.53    1.87
   0   8  -2    6.07    1.10
   0   8  -2    8.03    1.11
   0   8  -2    8.57    1.06
   0   8   2    7.37    0.98
   0   8  -2    7.21    1.24
   0   8   2    5.10    0.77
   0   8  -2    3.91    0.90
   0   8  -2    7.36    1.45
   0   8   2    4.74    0.90
   0   8  -3   13.61    1.86
   0   8  -3   14.19    1.38
   0  -8  -3   14.97    2.76
   0   8   3    9.20    1.81
   0   8  -3   11.80    1.27
   0   8  -3   10.88    1.52
   0  -8  -3   13.95    1.19
   0   8  -3   14.74    1.63
   0   8   3   11.93    1.69
   0   8   3   13.31    1.35
   0   8  -3   14.62    1.43
   0   8  -3   15.43    1.67
   0   8   3   13.82    1.71
   0  -8  -3   10.18    1.42
   0   8   3   13.85    1.55
   0  -8  -3   13.64    1.29
   0   8   3   12.17    1.29
   0  -8  -3   12.88    1.46
   0   8   3   11.78    2.18
   0   8  -3   13.89    1.29
   0   8  -3   14.73    1.26
   0   8  -3   14.36    1.21
   0   8  -3   13.04    1.66
   0   8   3   12.43    1.48
   0   8   3   11.05    2.46
   0   8   3   14.40    2.07
   0   8  -3   13.60    1.32
   0   8   3   13.14    1.47
   0  -8  -3   13.65    1.40
   0  -8  -3   12.11    1.52
   0   8   3   13.43    1.77
   0  -8  -3   12.66    1.47
   0   8   3   12.40    1.41
   0  -8   3   15.11    1.15
   0  -8  -3   14.15    1.39
   0  -8   3   13.02    1.55
   0  -8  -3   14.13    1.13
   0   8  -3   13.70    1.31
   0   8   3   17.16    2.03
   0   8  -3   14.37    1.32
   0   8  -3   15.36    1.63
   0   8   3    6.72    0.94
   0   8  -3   14.32    1.43
   0   8  -3   16.03    1.29
   0   8  -3   12.39    1.18
   0  -8  -4    2.63    2.69
   0   8  -4    2.77    1.69
   0   8  -4    1.52    1.09
   0   8  -4    2.16    1.04
   0   8  -4    1.28    1.57
   0   8   4    0.27    1.58
   0   8  -4    1.73    1.41
   0   8  -4    2.21    1.12
   0   8  -4    2.41    1.31
   0   8  -4   -0.05    1.18
   0  -8  -4    0.38    0.80
   0   8  -4    0.95    0.95
   0   8   4    1.88    1.53
   0   8   4    1.14    1.07
   0   8  -4    1.98    1.43
   0   8  -4    1.25    1.74
   0   8   4    2.59    1.51
   0  -8  -4    0.54    1.21
   0   8   4   -0.08    1.27
   0  -8  -4    0.45    0.99
   0  -8  -4    0.68    1.20
   0   8   4    1.46    0.94
   0   8  -4    0.53    0.98
   0   8  -4    1.83    0.63
   0   8  -4    1.21    1.47
   0   8  -4    1.39    0.85
   0   8  -4    2.33    0.98
   0  -8  -4    0.02    1.09
   0   8   4    1.37    1.20
   0   8  -4    1.66    0.98
   0   8   4    0.21    1.87
   0  -8  -4    1.07    1.20
   0   8  -4    0.30    0.49
   0  -8  -4   -0.27    1.13
   0   8   4    0.32    1.81
   0   8   4    0.77    2.24
   0  -8  -4    1.47    1.17
   0   8   4    1.05    1.11
   0  -8  -4    1.10    1.85
   0  -8   4    1.14    1.06
   0  -8   4    1.54    1.28
   0  -8  -4    0.85    1.56
   0   8  -4    1.31    0.67
   0  -8  -4    0.89    0.72
   0   8   4    1.34    1.95
   0   8  -4    1.64    1.00
   0   8  -4    0.85    1.16
   0   8  -4    1.90    0.85
   0   8  -4    1.65    1.34
   0   8  -5  153.79    8.50
   0   8  -5  151.69    8.39
   0   8  -5  137.35    8.46
   0   8  -5  131.05    8.41
   0  -8  -5  132.92    8.32
   0   8  -5  137.92    8.42
   0   8  -5  125.35    8.45
   0   8  -5  128.72    8.34
   0   8   5  121.88    8.32
   0   8   5  119.15    8.41
   0   8  -5  121.41    8.46
   0   8  -5  131.17    8.40
   0  -8  -5  132.85    8.38
   0   8   5  119.75    8.45
   0  -8  -5  121.86    8.34
   0   8  -5  133.03    8.31
   0   8   5  109.61    8.35
   0  -8  -5  120.44    8.39
   0  -8  -5  128.36    8.45
   0   8  -5  135.02    8.31
   0   8  -5  132.66    8.34
   0   8  -5  141.25    8.28
   0   8  -5  122.26    8.44
   0   8   5  119.01    8.54
   0   8  -5  119.85    8.27
   0   8   5  123.21    8.43
   0   8   5  121.71    8.46
   0   8   5  120.95    8.48
   0  -8  -5  121.64    8.35
   0   8   5  113.97    8.61
   0   8   5  109.00    8.35
   0  -8  -5  116.85    8.26
   0  -8   5  125.07    8.26
   0  -8   5  133.78    8.35
   0  -8  -5  121.43    8.49
   0  -8   5  130.81    8.42
   0   8  -5  141.91    8.29
   0  -8  -5  118.04    8.42
   0  -8  -5  119.14    8.73
   0   8  -5  143.39    8.37
   0   8  -5  146.98    8.28
   0   8  -5  122.29    8.49
   0  -8  -5  115.61    8.26
   0   8  -5  118.11    8.42
   0   8  -5  137.21    8.36
   0   8   5  137.37    8.52
   0   8   5  127.57    8.39
   0  -8  -5  133.94    8.48
   0   8  -5  126.38    8.40
   0   8  -5  164.82    8.32
   0   8  -5  147.10    8.52
   0   8  -6    0.52    0.76
   0   8  -6    0.51    1.79
   0  -8  -6    1.25    0.72
   0   8  -6   -0.47    1.62
   0   8  -6    0.18    1.54
   0   8  -6    0.73    1.23
   0  -8  -6   -0.06    2.84
   0   8  -6   -0.23    1.20
   0   8  -6    1.98    1.25
   0   8  -6    0.93    1.59
   0   8  -6    0.50    1.33
   0   8  -6    0.48    1.03
   0  -8  -6    0.12    0.84
   0   8  -6    0.85    1.22
   0   8   6    0.01    1.12
   0   8   6    1.10    1.64
   0   8  -6    1.91    1.34
   0   8  -6   -0.33    1.77
   0   8  -6   -0.06    1.65
   0   8   6    0.66    1.60
   0   8  -6    0.54    1.39
   0  -8  -6    0.95    1.25
   0   8  -6    0.02    0.97
   0   8   6    1.56    1.49
   0  -8  -6    1.03    1.03
   0   8   6    0.11    1.10
   0   8   6   -0.74    1.04
   0  -8  -6    1.08    1.48
   0   8  -6   -0.10    1.47
   0   8  -6    0.52    0.63
   0   8  -6    0.24    0.82
   0   8  -6    0.34    1.00
   0   8  -6    0.80    0.75
   0  -8  -6   -0.34    1.25
   0   8  -6   -0.29    0.99
   0  -8  -6    0.37    0.77
   0   8   6    0.96    1.87
   0  -8  -6    0.43    0.99
   0   8   6    1.73    1.53
   0   8   6   -0.32    2.61
   0  -8  -6    0.47    0.44
   0   8  -6    0.69    0.76
   0  -8  -6    0.03    0.67
   0  -8  -6   -0.39    2.00
   0  -8  -6    0.12    0.96
   0  -8   6   -0.05    0.72
   0  -8   6    0.81    1.06
   0   8   6   -0.09    1.47
   0  -8  -6    0.10    0.93
   0  -8  -6    0.46    1.67
   0   8  -6    0.21    1.02
   0   8   6    0.83    2.16
   0   8  -6    1.29    1.03
   0   8  -6    0.35    1.12
   0   8  -6    0.95    1.23
   0   8  -6    0.06    1.61
   0   8  -6   -0.28    1.49
   0   8  -6    0.25    1.44
   0   8  -6    1.02    0.89
   0  -8  -6    1.39    1.78
   0   8  -7   22.16    2.13
   0   8  -7   21.76    1.74
   0   8  -7   19.85    1.42
   0   8  -7   17.73    2.17
   0   8  -7   17.96    2.01
   0   8  -7   19.06    2.08
   0   8  -7   23.07    1.73
   0  -8  -7   16.64    1.39
   0   8  -7   21.21    2.04
   0   8  -7   22.04    1.79
   0   8  -7   24.03    1.86
   0   8  -7   13.88    1.74
   0   8  -7   13.88    1.51
   0  -8  -7   16.12    1.45
   0   8   7   13.83    1.59
   0   8   7   13.77    2.03
   0  -8  -7   13.60    1.29
   0   8  -7   15.69    2.06
   0   8  -7   18.21    2.15
   0   8  -7   14.92    1.77
   0   8  -7   17.60    1.88
   0   8  -7   18.32    1.84
   0  -8  -7   16.72    1.75
   0  -8  -7   14.22    1.79
   0  -8  -7   11.46    1.59
   0   8   7   15.45    1.60
   0   8   7   17.37    1.53
   0   8   7   15.77    2.07
   0   8  -7   14.03    1.44
   0  -8  -7   12.64    1.43
   0  -8  -7   12.61    1.87
   0   8  -7   17.81    1.32
   0   8  -7   17.40    1.93
   0   8  -7   18.82    1.47
   0   8  -7   19.72    1.40
   0   8  -7   18.90    1.54
   0   8   7   12.19    1.91
   0  -8  -7   13.03    1.65
   0  -8  -7   14.07    1.38
   0  -8  -7   14.67    1.52
   0   8   7   14.60    2.33
   0   8   7   14.65    2.05
   0   8   7   15.05    3.16
   0   8   7   15.21    2.17
   0  -8  -7   14.20    2.34
   0   8   7   14.05    1.94
   0  -8  -7   15.74    1.49
   0  -8  -7   15.36    1.54
   0  -8   7   17.24    1.43
   0   8  -7   17.85    1.36
   0  -8  -7   13.65    2.10
   0  -8   7   16.61    1.59
   0   8  -7   17.20    1.55
   0   8   7   19.19    1.99
   0   8   7   19.37    2.53
   0   8  -7   16.77    2.02
   0   8  -7   15.74    1.69
   0   8  -7   19.28    1.78
   0  -8  -7   18.27    2.22
   0   8  -7   19.94    1.86
   0   8  -7   19.16    1.98
   0   8  -7   20.86    1.55
   0   8  -7   23.91    1.50
   0   8  -8  261.01   15.56
   0   8  -8  258.85   15.49
   0   8  -8  226.41   15.55
   0   8  -8  255.56   15.49
   0   8  -8  262.43   15.64
   0   8  -8  237.05   15.64
   0  -8  -8  206.24   15.47
   0   8  -8  257.59   15.56
   0   8  -8  284.61   15.64
   0  -8  -8  173.71   15.49
   0   8  -8  262.60   15.62
   0   8  -8  281.37   15.59
   0   8  -8  235.82   15.53
   0  -8  -8  246.95   15.50
   0   8  -8  253.45   15.61
   0   8   8  249.01   15.58
   0  -8  -8  231.93   15.45
   0   8  -8  239.92   15.64
   0   8  -8  213.80   15.57
   0   8  -8  271.95   15.52
   0   8  -8  225.02   15.55
   0   8  -8  257.96   15.64
   0  -8  -8  237.47   15.57
   0   8  -8  248.42   15.57
   0   8  -8  245.94   15.61
   0  -8  -8  221.13   15.54
   0  -8  -8  245.40   15.60
   0   8   8  239.55   15.66
   0   8   8  236.17   15.53
   0  -8  -8  218.77   15.52
   0   8  -8  239.09   15.50
   0   8  -8  245.28   15.61
   0   8  -8  250.86   15.49
   0   8  -8  252.55   15.49
   0   8  -8  256.11   15.46
   0   8   8  246.71   15.64
   0   8   8  221.01   15.64
   0  -8  -8  244.58   15.51
   0   8   8  248.71   15.70
   0   8   8  226.13   15.79
   0   8   8  215.38   15.63
   0  -8   8  255.61   15.53
   0  -8  -8  227.47   15.54
   0   8  -8  255.04   15.49
   0  -8  -8  242.53   15.50
   0  -8  -8  212.94   15.58
   0   8   8  228.52   15.56
   0  -8   8  247.88   15.49
   0   8   8  261.26   15.66
   0   8   8  236.21   15.54
   0   8  -8  237.75   15.50
   0   8  -8  255.70   15.61
   0   8  -8  247.54   15.55
   0   8  -8  233.78   15.54
   0   8  -8  237.35   15.62
   0   8  -8  255.02   15.49
   0  -8  -8  225.13   15.61
   0   8  -8  293.66   15.52
   0   8  -8  234.20   15.57
   0   8  -9  707.29   39.58
   0   8  -9  710.51   39.59
   0   8  -9  686.36   39.62
   0   8  -9  602.11   39.60
   0   8  -9  698.69   39.70
   0   8  -9  691.56   39.64
   0  -8  -9  565.28   39.56
   0   8  -9  691.00   39.64
   0   8  -9  659.97   39.69
   0  -8  -9  616.42   39.67
   0  -8  -9  490.86   39.58
   0   8  -9  775.89   39.72
   0  -8  -9  575.87   39.56
   0   8  -9  558.64   39.66
   0   8   9  589.79   39.61
   0   8  -9  645.50   39.70
   0   8  -9  674.46   39.58
   0   8  -9  672.58   39.69
   0   8  -9  583.17   39.60
   0   8  -9  548.03   39.59
   0   8  -9  573.89   39.62
   0  -8  -9  602.90   39.63
   0   8  -9  672.47   39.63
   0   8  -9  642.05   39.67
   0  -8  -9  559.10   39.64
   0   8   9  537.32   39.58
   0   8  -9  616.08   39.58
   0   8  -9  661.15   39.55
   0   8  -9  641.64   39.57
   0   8  -9  619.30   39.66
   0   8  -9  667.42   39.57
   0   8   9  616.69   39.69
   0   8   9  562.57   39.69
   0   8   9  596.31   39.70
   0  -8  -9  593.87   39.58
   0   8   9  562.33   39.67
   0   8   9  589.73   39.73
   0  -8   9  651.26   39.60
   0   8   9  579.83   39.61
   0   8  -9  649.95   39.57
   0  -8   9  604.59   39.56
   0  -8  -9  570.49   39.61
   0  -8  -9  568.15   39.57
   0   8  -9  629.97   39.57
   0   8   9  595.81   39.57
   0   8   9  698.06   39.65
   0   8  -9  620.54   39.63
   0   8  -9  637.05   39.68
   0   8  -9  604.20   39.67
   0   8  -9  621.55   39.61
   0   8  -9  704.97   39.59
   0   8  -9  613.92   39.62
   0   8  -9  653.60   39.57
   0  -8 -10   97.92    7.03
   0   8 -10  108.99    7.32
   0   8 -10  117.98    7.13
   0   8 -10  114.16    7.05
   0  -8 -10   98.90    7.11
   0   8 -10  114.17    7.16
   0   8 -10  100.10    7.15
   0   8 -10  113.20    7.05
   0   8 -10  115.42    7.16
   0   8 -10  119.89    7.27
   0   8 -10  102.44    7.20
   0  -8 -10  104.17    7.03
   0   8  10  105.49    7.23
   0   8 -10  111.77    7.07
   0   8 -10  114.19    7.23
   0   8 -10  104.83    7.18
   0   8 -10  104.70    7.14
   0   8 -10   94.51    7.20
   0  -8 -10   86.75    7.09
   0   8 -10  123.79    7.26
   0   8 -10  124.37    7.19
   0   8 -10  127.49    7.25
   0   8  10  119.46    7.53
   0  -8 -10  100.02    7.19
   0   8  10  104.99    7.35
   0   8 -10  109.75    7.05
   0   8 -10  108.62    7.03
   0   8 -10  111.11    7.03
   0   8 -10  108.04    7.23
   0   8 -10  114.55    7.01
   0   8 -10  114.92    7.08
   0   8 -10  109.77    7.26
   0  -8 -10   95.00    7.15
   0   8 -10  111.28    7.17
   0   8  10  102.12    7.28
   0   8  10   90.49    7.32
   0   8  10  103.74    7.41
   0  -8 -10  102.83    7.07
   0   8  10  102.86    7.77
   0   8  10  101.83    7.35
   0  -8 -10   91.06    7.01
   0   8 -10  113.88    7.03
   0  -8  10  110.95    7.08
   0  -8  10  113.68    7.07
   0  -8  10  105.07    7.05
   0   8  10  101.79    7.25
   0   8  10  104.71    7.17
   0   8  10  111.16    7.39
   0   8 -10  106.40    7.04
   0   8 -10  103.64    7.26
   0   8 -10  108.71    7.16
   0   8 -10  107.03    7.11
   0   8 -10  122.73    7.06
   0   8 -10  113.90    7.04
   0   8 -10  115.96    7.27
   0   8 -10  104.55    7.16
   0   8 -11    0.11    1.41
   0   8 -11    2.11    1.96
   0   8 -11   -0.27    1.37
   0   8 -11   -0.25    1.60
   0  -8 -11    0.25    0.94
   0   8 -11   -1.18    1.90
   0   8 -11   -0.69    0.95
   0   8 -11    0.08    1.30
   0  -8 -11    1.15    1.23
   0   8 -11    1.23    1.70
   0  -8 -11    1.16    0.94
   0  -8 -11   -0.11    1.17
   0   8  11    0.96    1.86
   0   8 -11   -0.69    1.79
   0   8 -11    0.47    1.82
   0   8  11    0.12    1.90
   0  -8 -11    0.61    1.46
   0   8 -11    0.12    1.41
   0   8  11   -0.61    2.24
   0   8 -11    3.25    1.73
   0   8 -11   -3.06    1.65
   0   8 -11    0.10    0.83
   0   8 -11    0.61    1.06
   0   8 -11   -0.04    0.95
   0   8 -11    1.06    1.22
   0   8 -11   -0.18    1.06
   0   8 -11   -0.61    1.28
   0   8 -11   -0.39    1.66
   0   8 -11   -0.14    0.93
   0   8  11   -0.11    1.60
   0  -8 -11    0.03    1.41
   0   8 -11    0.40    1.50
   0   8  11    1.78    2.34
   0  -8 -11   -0.49    1.15
   0   8  11    0.86    1.94
   0   8  11    0.44    2.21
   0   8  11    0.03    3.41
   0   8 -11    0.48    0.92
   0  -8  11    1.67    0.84
   0  -8  11    0.78    1.13
   0   8  11    0.26    2.59
   0   8 -11    0.38    1.06
   0   8  11    0.96    1.86
   0   8 -11    0.47    0.89
   0   8 -11    1.22    1.18
   0   8 -11    0.09    1.36
   0   8 -11    1.12    1.58
   0   8 -11    0.29    1.06
   0   8 -11   -1.11    1.53
   0   8 -11    0.91    0.96
   0  -8 -12   28.31    2.45
   0   8 -12   37.21    2.67
   0   8 -12   31.92    2.91
   0  -8 -12   33.63    2.43
   0   8  12   33.40    2.93
   0  -8 -12   33.53    2.59
   0   8  12   35.74    3.07
   0   8  12   35.70    3.42
   0   8 -12   32.96    2.87
   0   8 -12   35.27    2.75
   0   8 -12   33.75    2.39
   0   8 -12   31.87    2.46
   0   8  12   30.87    2.97
   0  -8 -12   30.47    2.74
   0   8 -12   33.18    2.77
   0  -8 -12   32.37    2.53
   0   8  12   35.32    3.47
   0   8  12   31.88    3.10
   0   8  12   32.79    4.25
   0  -8  12   33.12    2.48
   0   8  12   32.92    3.15
   0  -8  12   35.47    2.62
   0   8 -12   33.04    2.45
   0   8 -12   32.16    2.47
   0   8  12   33.85    3.41
   0   8  12   31.95    2.96
   0   8 -12   34.19    2.60
   0   8 -12   29.58    2.45
   0   8 -12   36.62    2.48
   0   8 -12   35.62    2.87
   0   8 -13   12.13    2.27
   0   8 -13   11.42    2.12
   0   8 -13   12.16    1.72
   0  -8 -13   12.95    1.57
   0   8 -13   11.29    1.72
   0   8 -13    8.32    2.00
   0   8 -13   11.04    1.67
   0   8 -13   12.27    1.78
   0   8 -13   13.19    1.94
   0   8  13   11.51    2.63
   0  -8 -13    7.42    1.25
   0   8 -13   11.12    1.70
   0   8 -13   12.09    1.47
   0   8 -13   10.59    1.24
   0   8 -13   11.82    1.35
   0   8 -13   11.87    1.41
   0   8 -13   11.04    1.30
   0   8 -13   11.62    1.98
   0   8 -13   10.19    1.87
   0  -8 -13   10.52    1.75
   0   8 -13   10.49    1.53
   0   8 -13    9.29    1.76
   0   8  13    8.46    1.97
   0   8  13    7.71    2.79
   0   8  13    7.32    2.23
   0  -8 -13    8.46    1.49
   0   8  13    6.87    2.54
   0   8  13   10.29    2.49
   0  -8  13    9.05    1.47
   0  -8  13   10.25    1.24
   0   8 -13   10.42    1.25
   0   8  13    8.12    2.31
   0  -8 -13    8.21    1.67
   0   8  13   11.22    2.20
   0   8 -13   11.82    1.37
   0   8 -13   11.60    1.32
   0   8 -13   11.52    1.77
   0   8 -13    9.84    1.37
   0   8 -13   11.07    2.02
   0   8 -14   31.16    2.81
   0   8 -14   31.41    2.71
   0   8  14   33.47    3.44
   0  -8 -14   31.43    2.65
   0   8  14   25.38    3.09
   0   8 -14   29.65    2.70
   0   8 -14   27.37    2.89
   0   8 -14   30.20    2.38
   0   8 -14   29.58    2.76
   0   8 -14   32.36    2.66
   0   8 -14   29.60    2.37
   0   8 -14   32.05    2.56
   0   8 -14   27.90    2.88
   0   8 -14   29.84    2.95
   0   8 -14   31.82    2.49
   0   8 -14   32.84    2.64
   0   8  14   30.85    3.94
   0   8  14   28.35    3.00
   0   8  14   31.94    3.64
   0  -8 -14   27.67    2.48
   0   8  14   25.72    3.16
   0   8  14   37.18    4.03
   0   8  14   32.44    4.62
   0  -8  14   32.64    2.51
   0  -8  14   29.13    2.42
   0   8 -14   27.64    2.37
   0   8  14   31.06    3.39
   0  -8  14   29.31    2.93
   0   8 -14   33.94    2.66
   0  -8 -14   28.18    2.54
   0   8 -14   35.02    2.73
   0   8 -14   36.27    3.09
   0  -8 -14   24.19    2.36
   0   8 -14   31.89    2.37
   0   8  14   35.55    3.58
   0  -8 -14   30.20    2.64
   0   8 -14   32.19    2.38
   0   8 -14   33.87    2.87
   0   8 -14   30.24    2.66
   0   8 -15   98.51    6.67
   0   8 -15  103.04    6.74
   0   8 -15   93.90    6.85
   0   8 -15   96.09    6.81
   0  -8 -15   90.28    6.77
   0   8  15   89.40    7.03
   0  -8 -15   83.22    6.85
   0   8 -15   96.12    6.87
   0   8 -15   97.78    6.58
   0   8 -15  102.07    6.69
   0   8 -15   97.64    6.81
   0   8 -15   99.19    6.56
   0   8 -15   99.70    6.76
   0   8  15  101.38    7.49
   0   8  15   85.23    6.92
   0   8 -15  109.60    6.93
   0   8 -15  100.85    6.62
   0   8 -15  112.82    6.65
   0   8 -15   93.88    6.72
   0   8 -15  102.09    6.95
   0   8  15   99.75    7.89
   0   8  15   99.06    7.55
   0   8  15  103.26    7.14
   0   8 -15   95.30    6.60
   0  -8  15   94.46    6.77
   0  -8  15   89.51    6.69
   0  -8  15   90.44    6.88
   0  -8 -15   95.00    6.71
   0   8 -15  110.02    6.79
   0   8 -15  108.98    6.79
   0   8 -15  101.88    6.96
   0   8 -15  106.50    6.82
   0   8 -15  114.05    6.86
   0   8  15  107.97    7.30
   0   8  15  104.45    7.23
   0   8 -15  100.37    6.57
   0  -8 -15  100.96    6.80
   0   8  16    1.16    2.78
   0   8 -16    1.72    1.87
   0   8 -16    2.32    1.83
   0   8  16    2.78    3.37
   0   8 -16    0.38    1.63
   0   8  16    2.70    2.27
   0  -8 -16    2.10    1.86
   0  -8 -16    1.53    1.60
   0   8 -16    1.98    1.99
   0   8 -16    1.38    1.65
   0   8 -16    2.22    1.60
   0   8 -16    2.19    1.87
   0   8 -16    1.41    1.43
   0   8 -16    0.73    1.61
   0   8 -16    2.49    1.99
   0   8 -16    1.59    1.81
   0   8  16   -0.22    2.04
   0   8  16    4.38    3.58
   0   8  16   -1.04    3.04
   0   8  16    1.65    3.92
   0   8  16    1.62    4.55
   0  -8  16    1.20    2.39
   0   8 -16    2.58    1.38
   0  -8 -16    0.51    1.50
   0   8 -16    2.15    1.71
   0   8 -16    0.94    2.30
   0   8 -16   -0.26    2.15
   0   8 -16    1.83    1.74
   0   8  16    0.59    3.18
   0   8 -16    0.50    1.70
   0   8 -16    1.40    1.30
   0   8 -17   53.76    3.80
   0   8  17   42.23    4.41
   0   8 -17   49.19    3.84
   0   8  17   45.67    4.69
   0   8 -17   48.06    3.57
   0  -8 -17   42.69    3.71
   0   8  17   39.56    3.93
   0  -8 -17   41.18    3.82
   0   8 -17   50.65    3.65
   0   8 -17   50.78    3.78
   0   8 -17   47.27    3.88
   0   8 -17   51.28    3.71
   0   8 -17   47.08    3.82
   0   8 -17   47.76    3.87
   0   8 -17   52.51    3.72
   0   8 -17   49.59    3.96
   0   8  17   40.13    4.50
   0   8  17   47.79    5.16
   0   8  17   42.40    5.68
   0  -8  17   47.16    4.18
   0   8 -17   40.47    3.52
   0   8 -17   56.12    3.78
   0  -8 -17   44.76    3.61
   0   8 -17   49.41    3.74
   0   8 -17   49.49    4.08
   0  -8 -17   46.73    3.67
   0   8  17   52.48    4.68
   0   8 -17   47.65    3.63
   0   8 -17   47.33    3.47
   0   8 -17   45.52    3.63
   0  -8 -18   67.74    5.78
   0   8 -18   80.64    5.62
   0  -8 -18   73.43    5.62
   0   8 -18   88.61    5.79
   0   8 -18   83.58    5.60
   0  -8 -18   72.46    5.74
   0   8 -18   88.19    5.61
   0   8 -18   80.97    5.68
   0   8 -18   78.70    5.80
   0   8  18   69.78    6.37
   0   8  18   86.16    6.47
   0   8  18   86.96    7.23
   0   8  18   73.55    6.23
   0   8  18   82.08    6.78
   0   8  18   82.45    7.12
   0   8 -18   79.56    5.52
   0   8 -18   92.10    5.69
   0  -8 -18   72.18    5.73
   0   8 -18   88.01    5.70
   0  -8 -18   75.69    5.58
   0   8 -18   78.54    5.85
   0  -8 -18   81.25    5.62
   0   8 -18   80.97    5.57
   0  -8 -19   42.26    3.96
   0  -8 -19   49.21    3.82
   0  -8 -19   45.96    3.89
   0   8  19   45.24    5.15
   0   8 -19   56.45    3.81
   0   8 -19   55.90    3.91
   0   8  19   46.30    5.73
   0   8  19   54.23    4.86
   0   8 -19   52.11    4.01
   0   8  19   46.90    4.52
   0   8  19   46.84    5.65
   0   8  19   53.09    5.28
   0   8 -19   47.38    3.79
   0  -8 -19   48.86    3.76
   0   8 -19   51.70    3.85
   0  -8 -19   43.66    3.82
   0   8 -19   51.39    4.18
   0   8 -19   54.18    3.90
   0  -8 -19   48.50    3.98
   0   8 -19   51.28    3.74
   0   8 -19   52.90    3.76
   0   8  20   26.97    4.18
   0   8  20   25.83    4.69
   0   8  20   25.63    3.65
   0   8  20   24.90    3.97
   0  -8 -20   21.16    2.47
   0   8 -20   23.44    2.23
   0   8 -20   22.89    2.41
   0   8 -21   34.69    2.54
   0  -8 -21   27.60    2.59
   0   8 -21   24.27    2.88
   0  -8 -21   30.06    2.74
   0   8 -21   36.15    2.77
   0   8 -21   29.27    2.57
   0   8 -21   31.00    2.65
   0   8 -21   32.94    2.58
   0   8  21   23.59    3.86
   0   8  21   32.53    4.51
   0   8  21   24.79    3.59
   0   8  21   34.14    4.09
   0   8 -22   10.40    1.38
   0   8 -22    7.30    1.60
   0  -8 -22    2.69    1.69
   0   8 -22    6.88    1.39
   0  -8 -22    3.86    1.89
   0  -8 -22    4.98    1.87
   0  -8 -22    6.80    1.56
   0  -8 -22    8.24    1.42
   0   8 -22    6.42    1.80
   0   8 -22    7.05    1.48
   0  -8 -22    5.87    1.36
   0   8  22   13.56    3.60
   0   8  22    6.73    2.54
   0   8  22    7.91    3.16
   0   8  22    7.34    2.91
   0   8  23   10.42    2.61
   0   8  23   16.33    2.55
   0  -8 -23   14.58    1.67
   0  -8 -23   15.35    1.50
   0  -8 -23   11.88    1.86
   0  -8 -23   15.71    1.65
   0   8 -23    8.58    1.77
   0  -8 -23   11.54    1.86
   0   8  23   17.43    2.16
   0  -8 -23    8.11    1.69
   0   8 -23   17.27    1.66
   0   8 -23   16.80    1.57
   0   8 -23   16.63    1.53
   0  -8 -24    6.20    1.29
   0  -8 -24    9.44    1.39
   0   8 -24    7.67    1.40
   0  -9   0   -0.18    0.73
   0  -9   0   -0.21    0.59
   0   9   0    0.32    0.91
   0   9   0   -0.41    1.94
   0   9   0    0.66    1.12
   0  -9   0    0.41    1.24
   0   9   0    0.05    0.82
   0  -9   0    0.55    0.64
   0   9   0   -0.12    1.81
   0   9   0   -0.31    1.32
   0  -9   0   -0.18    0.85
   0   9   0    0.20    1.19
   0  -9   0    0.32    1.02
   0  -9   0    0.72    1.74
   0  -9   0   -0.21    0.99
   0  -9   0    1.21    1.26
   0  -9   0   -0.67    1.05
   0  -9   0    0.17    0.84
   0  -9   0    0.34    0.65
   0   9   0   -0.10    1.25
   0   9   0    0.58    0.89
   0   9   0    1.00    1.49
   0   9   0    0.65    0.88
   0  -9   1    0.32    0.49
   0  -9  -1   -0.82    2.65
   0   9  -1    0.71    1.42
   0  -9   1    0.45    0.83
   0   9   1    0.02    1.51
   0  -9  -1    0.10    0.75
   0  -9   1    0.57    0.68
   0   9  -1    0.40    1.83
   0   9   1    0.54    1.99
   0   9   1   -0.20    0.97
   0   9  -1    0.44    0.83
   0  -9  -1   -0.24    1.33
   0   9  -1   -0.12    1.09
   0   9   1   -0.17    1.38
   0   9  -1   -1.05    1.62
   0   9  -1   -0.38    1.22
   0   9   1    0.03    0.77
   0   9  -1    0.74    0.86
   0  -9  -1    0.24    0.98
   0  -9   1   -0.05    0.71
   0   9  -1    0.07    0.70
   0   9  -1    0.35    1.44
   0   9  -1    0.41    0.96
   0  -9  -1    0.55    0.83
   0   9   1   -0.36    1.34
   0  -9   1    0.15    0.74
   0   9   1    0.26    1.21
   0   9  -1    0.04    1.17
   0  -9  -1    0.75    1.10
   0  -9  -1   -0.14    1.16
   0  -9   1    0.23    0.80
   0   9   1    0.33    0.85
   0  -9   1    0.30    0.93
   0  -9  -1    1.04    1.01
   0  -9   1    0.73    1.13
   0  -9   1    0.08    1.73
   0  -9  -1   -1.05    1.25
   0  -9   1    0.28    0.90
   0   9   1   -0.13    0.75
   0  -9   1   -0.35    1.03
   0   9   1   -0.17    1.34
   0   9  -1    0.00    0.44
   0  -9  -1   -0.68    1.01
   0  -9  -1    0.50    0.87
   0  -9  -1   -0.24    1.17
   0   9   1    0.49    1.70
   0   9  -1    0.58    0.96
   0   9  -1   -0.04    0.94
   0   9   1    0.11    0.89
   0   9  -1    0.19    1.42
   0   9   1   -0.09    0.81
   0  -9  -2  224.59   14.57
   0  -9   2  264.26   14.31
   0   9  -2  219.04   14.48
   0  -9   2  277.81   14.34
   0   9   2  231.57   14.50
   0   9  -2  241.55   14.43
   0  -9  -2  248.62   14.36
   0   9   2  212.26   14.41
   0   9   2  228.44   14.35
   0   9  -2  223.83   14.31
   0   9  -2  223.78   14.43
   0   9  -2  247.26   14.43
   0   9  -2  274.24   14.45
   0  -9  -2  229.89   14.37
   0   9  -2  248.00   14.37
   0   9   2  215.55   14.47
   0   9   2  220.67   14.37
   0  -9  -2  214.37   14.37
   0   9  -2  226.41   14.45
   0   9  -2  217.09   14.34
   0   9  -2  227.24   14.37
   0   9  -2  241.17   14.36
   0   9   2  227.96   14.37
   0   9   2  220.50   14.40
   0   9  -2  224.66   14.35
   0   9   2  212.77   14.47
   0  -9  -2  220.44   14.40
   0   9   2  214.53   14.46
   0  -9   2  218.29   14.28
   0  -9   2  224.53   14.31
   0  -9  -2  196.36   14.41
   0   9   2  214.14   14.30
   0  -9   2  226.61   14.34
   0  -9  -2  196.67   14.41
   0  -9   2  222.77   14.30
   0  -9  -2  223.06   14.41
   0  -9   2  249.61   14.41
   0   9   2  205.00   14.36
   0   9   2  213.46   14.31
   0  -9   2  229.81   14.36
   0  -9   2  226.20   14.32
   0  -9  -2  214.61   14.39
   0   9   2  216.86   14.34
   0  -9   2  237.52   14.35
   0   9   2  239.82   14.39
   0   9   2  239.91   14.43
   0   9  -2  217.53   14.37
   0   9  -2  217.70   14.35
   0   9   2  215.48   14.34
   0   9  -2  229.70   14.36
   0   9  -2  226.85   14.39
   0   9   2  208.04   14.32
   0   9  -2  242.16   14.36
   0   9  -2  222.48   14.42
   0   9  -2  168.52   14.32
   0   9  -3   64.87    4.88
   0  -9  -3   67.50    5.26
   0   9   3   61.89    4.91
   0  -9   3   85.50    4.57
   0   9  -3   81.99    4.82
   0   9  -3   79.99    4.64
   0   9  -3   75.26    4.75
   0  -9  -3   83.66    4.61
   0   9   3   74.12    4.78
   0   9   3   78.66    4.65
   0   9  -3   81.88    4.72
   0   9  -3   74.38    4.79
   0  -9  -3   59.95    4.70
   0   9   3   82.82    4.77
   0   9   3   68.19    4.68
   0  -9  -3   75.94    4.65
   0  -9  -3   76.31    4.65
   0  -9  -3   72.68    4.74
   0   9   3   78.78    4.98
   0   9  -3   77.16    4.63
   0   9  -3   68.13    4.77
   0   9  -3   68.68    4.59
   0   9  -3   77.15    4.64
   0   9  -3   76.29    4.63
   0   9   3   75.04    5.05
   0   9   3   72.83    4.93
   0  -9  -3   72.83    4.75
   0   9   3   62.99    4.69
   0  -9   3   76.63    4.61
   0  -9  -3   75.62    4.71
   0   9   3   67.60    4.63
   0  -9  -3   69.12    4.60
   0  -9   3   79.67    4.76
   0  -9   3   80.66    4.61
   0  -9  -3   74.67    4.68
   0   9  -3   73.17    4.54
   0   9   3   73.10    4.75
   0   9   3   69.51    4.87
   0   9  -3   73.01    4.62
   0   9  -3   72.00    4.64
   0   9  -3   63.67    4.57
   0   9  -3   68.21    4.75
   0   9   3   45.23    4.48
   0   9  -3   73.32    4.68
   0   9  -4   22.27    1.75
   0  -9  -4   22.20    3.09
   0   9  -4   20.98    2.22
   0   9   4   20.61    2.24
   0  -9  -4   17.36    1.53
   0   9  -4   16.62    1.88
   0   9  -4   18.23    1.82
   0   9  -4   16.38    1.58
   0   9   4   18.41    1.71
   0   9   4   16.87    2.02
   0   9  -4   20.25    2.00
   0   9   4   20.82    1.58
   0  -9  -4   22.94    1.83
   0   9   4   16.99    1.89
   0  -9  -4   18.38    1.66
   0   9   4   16.28    1.65
   0   9   4   16.95    2.56
   0  -9  -4   17.11    1.80
   0   9  -4   20.31    1.67
   0   9  -4   23.05    1.44
   0   9  -4   21.69    1.67
   0   9  -4   20.60    2.00
   0   9  -4   19.50    1.58
   0   9   4   18.81    1.88
   0   9   4   16.19    2.71
   0   9  -4   18.19    1.63
   0   9   4   17.18    2.39
   0  -9  -4   16.48    1.87
   0   9   4   17.29    2.13
   0  -9  -4   18.86    1.83
   0  -9  -4   16.92    1.78
   0   9   4   16.91    2.34
   0  -9  -4   18.05    2.08
   0  -9  -4   17.34    1.49
   0  -9   4   20.38    1.53
   0  -9  -4   19.05    2.31
   0  -9   4   20.42    1.88
   0   9  -4   20.69    1.45
   0   9   4   23.07    2.02
   0   9   4   26.17    2.39
   0   9  -4   19.97    1.69
   0   9  -4   19.96    1.91
   0   9  -4   21.65    1.79
   0   9  -4   22.56    1.54
   0  -9  -5   65.71    5.08
   0  -9  -5   59.12    4.18
   0   9  -5   68.41    4.35
   0   9  -5   62.83    4.58
   0   9  -5   71.26    4.36
   0   9  -5   78.08    4.40
   0   9   5   71.36    4.63
   0   9  -5   58.77    4.40
   0   9  -5   60.44    4.41
   0  -9  -5   59.74    4.26
   0   9  -5   61.98    4.30
   0   9  -5   64.31    4.46
   0   9   5   57.00    4.30
   0   9   5   56.59    4.48
   0   9  -5   59.33    4.56
   0   9  -5   68.81    4.48
   0  -9  -5   69.85    4.40
   0   9   5   56.03    4.47
   0   9  -5   64.38    4.29
   0  -9  -5   56.09    4.31
   0   9   5   53.13    4.32
   0  -9  -5   54.62    4.39
   0  -9  -5   60.23    4.47
   0   9  -5   72.80    4.21
   0   9  -5   65.82    4.17
   0   9  -5   67.49    4.31
   0   9  -5   72.99    4.33
   0   9  -5   67.63    4.26
   0   9  -5   60.14    4.48
   0   9   5   57.66    4.72
   0  -9  -5   51.20    4.35
   0   9  -5   58.99    4.23
   0  -9  -5   64.94    4.28
   0   9   5   57.93    4.59
   0  -9  -5   59.22    4.39
   0   9   5   56.87    4.88
   0   9   5   60.93    4.67
   0  -9  -5   58.77    4.37
   0  -9   5   68.63    4.34
   0  -9  -5   61.72    4.62
   0   9  -5   68.33    4.22
   0  -9  -5   57.33    4.49
   0  -9  -5   57.09    4.21
   0   9   5   69.95    4.47
   0   9   5   75.86    4.68
   0   9  -5   66.27    4.30
   0   9  -5   67.70    4.33
   0   9  -5   69.21    4.38
   0   9  -5   67.24    4.45
   0   9  -5   86.03    4.28
   0   9  -5   75.41    4.59
   0   9  -5   75.37    4.30
   0  -9  -6   92.46    7.41
   0  -9  -6   89.77    6.78
   0   9  -6  106.99    6.91
   0   9  -6  108.53    6.91
   0   9  -6  102.25    7.08
   0   9   6  105.76    7.14
   0   9  -6  122.46    7.05
   0   9  -6  103.37    7.05
   0   9  -6  115.72    6.94
   0   9  -6  115.67    6.98
   0   9  -6  115.87    7.01
   0   9  -6  108.38    6.87
   0  -9  -6  105.60    6.83
   0   9   6  104.13    6.86
   0   9   6  101.26    7.00
   0   9  -6   99.03    7.03
   0   9  -6  102.24    6.95
   0  -9  -6  100.30    6.94
   0   9   6   97.39    7.04
   0   9   6  118.56    6.88
   0  -9  -6   99.08    6.89
   0   9  -6  107.47    6.83
   0   9   6   94.22    6.88
   0  -9  -6   92.23    6.95
   0  -9  -6  104.00    7.00
   0   9  -6  108.99    6.87
   0   9  -6  115.48    6.81
   0   9  -6   99.66    6.99
   0   9  -6  108.83    6.83
   0   9  -6  120.05    6.89
   0   9  -6  110.06    6.77
   0  -9  -6  104.75    6.96
   0   9  -6   95.65    6.82
   0  -9  -6   98.44    6.91
   0  -9  -6  106.97    6.86
   0   9   6  102.40    7.11
   0  -9  -6  100.53    6.82
   0   9   6   98.39    7.32
   0   9   6   97.45    7.14
   0  -9   6  100.97    6.79
   0  -9  -6   86.18    6.78
   0  -9  -6   95.05    7.10
   0  -9  -6   91.77    6.99
   0  -9   6  109.75    6.89
   0  -9  -6  105.26    6.88
   0   9  -6  111.89    6.81
   0  -9   6  106.24    6.95
   0  -9  -6  107.27    6.90
   0   9   6  103.38    6.96
   0   9   6  109.31    7.13
   0   9  -6  107.01    6.87
   0   9  -6  111.01    6.91
   0   9  -6  112.43    6.98
   0   9  -6  113.11    6.93
   0   9  -6  114.90    7.11
   0   9  -6  129.60    6.85
   0   9  -6  118.77    6.86
   0  -9  -6  106.53    7.06
   0   9  -6  105.39    6.96
   0   9  -7   28.82    2.17
   0  -9  -7   24.05    1.86
   0   9  -7   31.61    2.52
   0   9  -7   23.46    2.57
   0   9  -7   24.56    2.38
   0   9  -7   27.13    2.15
   0   9  -7   32.89    2.34
   0   9   7   30.14    2.78
   0   9  -7   25.66    2.46
   0   9  -7   31.93    2.25
   0   9  -7   23.35    2.19
   0   9  -7   25.15    2.04
   0  -9  -7   23.92    1.95
   0   9   7   24.27    2.45
   0   9  -7   21.36    2.50
   0   9  -7   24.97    2.46
   0   9  -7   26.59    2.30
   0   9  -7   25.61    2.47
   0  -9  -7   24.93    2.21
   0   9  -7   24.32    2.25
   0   9   7   19.82    2.42
   0  -9  -7   20.02    2.06
   0   9   7   21.39    2.06
   0   9  -7   24.57    1.95
   0   9   7   26.90    2.04
   0  -9  -7   25.09    2.28
   0  -9  -7   21.95    2.30
   0   9  -7   28.14    1.90
   0   9  -7   25.62    1.81
   0   9  -7   27.31    1.95
   0   9  -7   27.95    2.03
   0   9  -7   28.60    2.10
   0   9  -7   25.42    2.35
   0  -9  -7   23.43    2.16
   0   9   7   22.90    2.33
   0   9   7   24.05    2.94
   0  -9  -7   25.22    2.01
   0   9   7   23.88    2.76
   0  -9  -7   22.71    2.10
   0   9   7   19.18    3.40
   0   9   7   23.19    2.97
   0  -9   7   25.85    2.09
   0  -9   7   26.35    2.22
   0  -9  -7   22.54    2.71
   0  -9  -7   24.68    2.01
   0  -9   7   24.04    1.89
   0   9  -7   26.41    1.89
   0   9   7   22.42    2.38
   0  -9  -7   23.40    2.48
   0   9  -7   25.43    2.03
   0   9   7   26.43    2.40
   0   9   7   31.38    2.89
   0   9  -7   24.92    2.21
   0   9  -7   25.34    2.11
   0   9  -7   28.32    2.01
   0   9  -7   30.67    2.42
   0  -9  -7   25.18    2.57
   0   9  -7   33.05    1.98
   0   9  -7   29.32    2.33
   0   9  -8  763.01   45.18
   0  -9  -8  609.24   45.10
   0   9  -8  811.01   45.26
   0   9  -8  775.03   45.18
   0   9  -8  696.69   45.16
   0   9  -8  710.70   45.23
   0   9  -8  808.66   45.21
   0   9  -8  867.07   45.28
   0  -9  -8  524.83   45.11
   0   9  -8  721.25   45.22
   0   9  -8  661.50   45.16
   0  -9  -8  710.66   45.13
   0   9   8  699.79   45.17
   0   9  -8  760.52   45.25
   0   9  -8  654.23   45.16
   0   9  -8  801.16   45.15
   0   9  -8  668.42   45.16
   0   9  -8  754.90   45.24
   0   9  -8  699.28   45.21
   0   9  -8  736.22   45.18
   0  -9  -8  660.67   45.18
   0  -9  -8  716.04   45.22
   0  -9  -8  628.99   45.16
   0   9   8  663.40   45.16
   0  -9  -8  643.38   45.16
   0  -9  -8  641.55   45.20
   0   9  -8  726.25   45.13
   0   9  -8  749.99   45.09
   0   9  -8  712.59   45.14
   0   9  -8  751.74   45.12
   0   9  -8  771.31   45.17
   0   9  -8  701.38   45.21
   0   9   8  698.73   45.26
   0   9   8  733.24   45.24
   0  -9  -8  714.14   45.14
   0   9   8  686.22   45.25
   0   9   8  718.63   45.25
   0   9   8  696.39   45.21
   0   9   8  686.87   45.26
   0  -9  -8  648.72   45.16
   0  -9  -8  633.70   45.19
   0   9  -8  740.93   45.12
   0  -9  -8  678.87   45.17
   0   9   8  651.90   45.15
   0  -9   8  766.26   45.16
   0   9   8  769.87   45.20
   0   9   8  704.51   45.14
   0   9  -8  703.44   45.13
   0   9  -8  745.46   45.18
   0   9  -8  690.80   45.22
   0   9  -8  788.62   45.24
   0   9  -8  741.73   45.13
   0   9  -8  704.15   45.18
   0   9  -8  875.08   45.16
   0   9  -9   68.41    4.26
   0   9  -9   68.17    4.27
   0   9  -9   65.44    4.52
   0  -9  -9   54.39    4.08
   0   9  -9   63.09    4.33
   0   9  -9   69.27    4.46
   0  -9  -9   56.93    4.11
   0   9  -9   52.68    4.31
   0   9   9   56.31    4.42
   0   9  -9   55.08    4.41
   0   9  -9   60.08    4.39
   0   9  -9   61.46    4.43
   0   9  -9   65.64    4.20
   0   9  -9   56.85    4.29
   0   9  -9   77.21    4.39
   0   9  -9   75.25    4.32
   0   9  -9   73.81    4.44
   0   9   9   71.49    4.75
   0   9   9   53.56    4.44
   0   9   9   51.50    4.18
   0  -9  -9   53.38    4.32
   0   9  -9   61.50    4.40
   0   9  -9   61.45    4.16
   0   9  -9   68.01    4.23
   0   9  -9   64.08    4.05
   0   9  -9   65.07    4.11
   0   9  -9   63.86    4.10
   0   9  -9   66.30    4.34
   0   9  -9   64.81    4.30
   0   9  -9   60.97    4.44
   0  -9  -9   54.32    4.28
   0   9   9   51.62    4.42
   0   9   9   55.15    4.79
   0   9   9   53.49    4.44
   0   9   9   61.53    4.70
   0  -9  -9   57.99    4.17
   0   9   9   58.53    5.14
   0   9   9   56.93    4.80
   0  -9  -9   51.40    4.10
   0   9  -9   62.25    4.09
   0   9   9   56.43    4.42
   0  -9  -9   53.32    4.45
   0  -9   9   62.79    4.18
   0   9  -9   60.12    4.14
   0   9   9   71.02    4.70
   0   9   9   57.98    4.36
   0   9  -9   62.02    4.24
   0   9  -9   60.43    4.21
   0   9  -9   61.13    4.32
   0   9  -9   58.22    4.43
   0   9  -9   67.11    4.15
   0   9  -9   68.24    4.42
   0   9  -9   63.26    4.32
   0   9  -9   68.00    4.12
   0   9 -10  954.49   57.23
   0  -9 -10  756.98   57.08
   0   9 -10  938.28   57.17
   0   9 -10  949.51   57.17
   0   9 -10  897.29   57.22
   0  -9 -10  829.63   57.13
   0   9 -10  864.22   57.12
   0  -9 -10  888.28   57.11
   0   9 -10  852.10   57.20
   0   9  10  887.24   57.15
   0   9 -10  929.04   57.11
   0   9 -10  942.55   57.24
   0   9 -10  790.15   57.12
   0   9 -10  838.73   57.15
   0   9  10  982.65   57.39
   0   9 -10  990.84   57.20
   0   9 -10 1006.56   57.20
   0   9 -10 1031.44   57.26
   0  -9 -10  865.56   57.20
   0   9  10  907.81   57.26
   0   9 -10  876.52   57.11
   0   9 -10  911.41   57.07
   0   9 -10  885.95   57.20
   0   9 -10  958.53   57.14
   0   9 -10  889.19   57.10
   0   9 -10  955.20   57.15
   0   9 -10  916.50   57.10
   0   9 -10  878.36   57.19
   0  -9 -10  848.70   57.17
   0   9 -10  922.67   57.16
   0   9  10  897.46   57.24
   0   9  10  931.94   57.28
   0  -9 -10  870.83   57.12
   0   9  10  828.21   57.24
   0   9  10  932.29   57.26
   0   9  10  902.35   57.26
   0   9  10  908.54   57.22
   0  -9  10  968.28   57.13
   0   9  10  848.75   57.15
   0   9 -10  920.97   57.10
   0   9  10  852.37   57.10
   0   9  10  955.23   57.17
   0   9 -10  873.15   57.10
   0   9 -10  931.83   57.22
   0   9 -10  859.49   57.08
   0   9 -10  885.34   57.16
   0   9 -10  855.11   57.21
   0   9 -10  889.33   57.15
   0   9 -10  876.88   57.15
   0   9 -10  898.66   57.09
   0   9 -10 1003.15   57.27
   0   9 -10 1002.93   57.13
   0  -9 -11    9.56    1.51
   0   9 -11   11.28    1.71
   0  -9 -11    9.13    1.28
   0   9 -11   11.47    1.63
   0   9 -11   13.85    2.06
   0   9 -11   13.95    1.99
   0  -9 -11   11.68    1.30
   0  -9 -11   11.27    1.53
   0   9  11    9.88    2.11
   0   9 -11   12.82    1.52
   0   9  11    9.06    2.04
   0  -9 -11   11.36    1.74
   0   9  11   12.81    2.46
   0   9 -11   15.30    1.72
   0   9 -11   14.35    1.92
   0   9 -11   11.80    1.37
   0   9 -11   12.79    1.26
   0   9 -11   11.99    1.37
   0   9 -11   11.90    1.27
   0   9 -11   12.46    1.19
   0   9 -11   13.45    2.05
   0   9 -11   11.16    1.68
   0   9  11   12.79    2.87
   0   9  11   12.45    1.95
   0   9 -11   10.64    1.74
   0  -9 -11   12.11    1.74
   0   9  11   11.81    2.19
   0   9  11   11.41    2.61
   0  -9 -11   11.75    1.47
   0   9  11   11.77    3.07
   0   9  11   13.64    3.60
   0  -9  11   11.08    1.30
   0   9  11   11.38    2.27
   0  -9  11   12.40    1.49
   0   9 -11   13.69    1.27
   0   9 -11   11.39    1.37
   0   9  11   11.97    2.76
   0   9  11   10.13    2.10
   0   9 -11   11.33    1.49
   0   9 -11   10.89    1.26
   0   9 -11   11.16    1.97
   0   9 -11   14.91    1.41
   0   9 -11   11.85    1.74
   0   9 -11   14.54    1.94
   0   9 -11   12.21    1.26
   0   9 -12  147.56    9.49
   0   9 -12  136.60    9.42
   0  -9 -12  116.71    9.19
   0  -9 -12  135.26    9.21
   0   9  12  145.24    9.39
   0   9 -12  136.34    9.17
   0   9 -12  138.75    9.32
   0   9  12  140.88    9.55
   0   9 -12  144.79    9.29
   0   9 -12  145.00    9.40
   0   9 -12  143.65    9.17
   0   9  12  156.87    9.78
   0   9  12  136.15    9.47
   0  -9 -12  132.02    9.35
   0   9  12  135.12    9.51
   0  -9 -12  138.65    9.25
   0   9  12  156.38    9.70
   0   9  12  149.81    9.76
   0   9  12  153.24    9.96
   0   9  12  140.20    9.46
   0  -9  12  157.74    9.34
   0  -9  12  142.95    9.27
   0   9  12  131.49    9.35
   0   9 -12  143.66    9.22
   0   9 -12  156.19    9.40
   0   9 -12  159.17    9.39
   0   9  12  149.81    9.73
   0   9 -12  137.32    9.20
   0   9 -12  164.67    9.49
   0   9 -12  153.12    9.24
   0   9  13    3.93    1.54
   0   9 -13    6.23    1.53
   0   9  13    4.45    2.15
   0   9 -13    4.25    0.99
   0   9 -13    4.75    1.18
   0   9 -13    5.01    1.24
   0   9 -13    3.98    1.88
   0   9 -13    3.32    1.51
   0   9 -13    3.74    1.42
   0   9 -13    6.07    1.08
   0   9 -13    6.58    1.77
   0   9 -13    6.12    1.14
   0   9 -13    4.29    1.32
   0   9 -13    5.80    1.70
   0   9 -13    2.94    1.92
   0   9  13    2.92    3.14
   0   9  13    5.39    1.97
   0   9  13    5.35    2.84
   0  -9 -13    2.92    1.30
   0   9 -13    4.59    1.69
   0   9 -13    4.47    1.15
   0   9 -13    5.59    1.79
   0   9 -13    4.75    1.23
   0   9 -13    4.91    1.07
   0  -9  13    3.29    1.05
   0  -9  13    3.90    1.27
   0   9  13    1.85    2.49
   0  -9 -13    3.41    1.38
   0  -9 -13    1.99    1.07
   0   9 -13    3.81    1.58
   0   9 -13    5.30    2.20
   0   9 -13    5.75    1.61
   0   9 -13    4.50    2.00
   0   9 -13    6.24    1.64
   0   9  13    5.12    2.49
   0   9 -13    6.35    1.86
   0   9 -13    3.69    1.21
   0   9  13    4.83    2.86
   0   9 -14  169.02   11.25
   0   9  14  174.10   11.61
   0   9 -14  181.34   11.26
   0   9  14  174.76   11.17
   0  -9 -14  169.95   11.23
   0   9  14  171.48   11.43
   0   9 -14  174.44   11.20
   0   9 -14  172.55   11.28
   0   9 -14  166.50   11.29
   0   9 -14  166.18   11.07
   0   9 -14  172.89   11.20
   0   9 -14  166.60   11.24
   0   9 -14  170.45   11.16
   0   9 -14  168.03   11.07
   0   9 -14  171.68   11.30
   0   9 -14  167.11   11.28
   0   9  14  189.51   11.72
   0   9  14  161.67   11.37
   0   9 -14  168.45   11.07
   0  -9 -14  169.48   11.24
   0   9  14  172.79   11.44
   0  -9 -14  154.15   11.10
   0   9  14  174.69   11.57
   0   9  14  174.90   11.67
   0   9  14  177.29   11.90
   0   9  14  168.55   11.40
   0  -9  14  185.08   11.20
   0   9 -14  175.10   11.09
   0  -9  14  166.91   11.24
   0  -9  14  166.53   11.15
   0   9 -14  176.45   11.14
   0   9 -14  188.53   11.22
   0   9 -14  169.44   11.34
   0  -9 -14  156.55   11.15
   0   9 -14  178.70   11.21
   0   9 -14  166.34   11.20
   0   9 -14  155.23   11.16
   0   9 -14  183.42   11.37
   0   9 -14  177.31   11.10
   0   9 -15   11.66    1.88
   0  -9 -15   10.85    1.92
   0   9  15    9.51    2.45
   0   9 -15   11.76    1.49
   0   9 -15   12.97    2.23
   0   9 -15   11.57    1.77
   0   9 -15   12.77    2.09
   0   9 -15   11.48    1.81
   0   9 -15   14.39    1.74
   0   9 -15   11.53    2.04
   0   9 -15   11.91    2.18
   0   9 -15   13.66    1.90
   0   9  15   12.11    3.61
   0   9  15   12.83    2.28
   0   9 -15   14.07    2.14
   0   9 -15   11.46    1.53
   0   9 -15   15.12    1.61
   0   9 -15   11.10    1.94
   0   9 -15   12.77    1.83
   0   9  15   11.74    3.87
   0   9  15   11.99    4.52
   0  -9  15   11.80    1.52
   0  -9  15    9.82    2.38
   0   9 -15   11.53    1.54
   0   9 -15   14.26    2.50
   0   9 -15   12.54    1.95
   0   9 -15   12.07    1.89
   0   9 -15   11.54    2.32
   0  -9 -15   12.03    1.76
   0   9 -15   13.26    2.13
   0   9 -15   13.83    2.03
   0   9  15   13.70    2.97
   0  -9 -15   10.90    1.91
   0   9 -15   12.66    1.52
   0   9  15   11.68    3.36
   0   9  16  192.67   13.36
   0   9 -16  189.66   12.99
   0   9 -16  212.09   13.04
   0   9 -16  198.16   13.05
   0   9 -16  201.78   12.97
   0   9 -16  201.64   13.03
   0   9  16  216.43   13.37
   0   9 -16  205.26   12.96
   0   9 -16  210.35   12.92
   0  -9 -16  203.22   13.01
   0  -9 -16  194.51   13.08
   0   9  16  182.33   13.14
   0   9 -16  197.21   12.93
   0   9 -16  202.88   13.01
   0   9 -16  200.29   12.96
   0   9 -16  188.42   13.03
   0   9 -16  197.69   12.81
   0   9 -16  203.70   13.06
   0   9  16  166.33   13.10
   0   9  16  220.33   13.50
   0   9  16  201.21   13.34
   0   9  16  202.43   13.49
   0   9  16  217.12   13.72
   0  -9  16  191.66   13.07
   0   9 -16  201.06   12.85
   0   9 -16  204.54   12.99
   0  -9 -16  176.74   12.90
   0   9 -16  200.69   13.11
   0   9 -16  202.66   12.99
   0  -9 -16  180.87   12.96
   0   9  16  203.02   13.21
   0   9 -16  220.56   12.89
   0   9 -16  183.79   12.91
   0   9 -16  191.69   12.93
   0   9 -17    7.68    1.94
   0   9  17    2.17    2.84
   0   9 -17    4.30    1.83
   0   9 -17    3.69    1.74
   0   9  17    3.61    3.42
   0   9 -17    5.38    1.96
   0   9 -17    4.96    1.75
   0  -9 -17    0.91    1.62
   0  -9 -17    3.82    1.95
   0   9  17    2.93    2.16
   0   9  17   -0.52    4.07
   0   9  17    6.36    4.68
   0   9  17    4.86    3.48
   0   9  17    6.91    3.45
   0  -9 -17    3.07    1.70
   0   9  17    1.19    3.15
   0   9  17    3.87    4.05
   0   9  17    0.90    4.60
   0   9 -17    5.08    1.47
   0  -9  17    3.37    2.52
   0   9 -17    1.84    1.89
   0   9 -17    3.16    1.63
   0   9 -17    3.18    1.60
   0   9 -17    2.12    2.00
   0   9 -17    3.82    1.67
   0  -9 -17    2.97    1.55
   0   9 -17    5.18    1.83
   0   9 -17    1.94    2.37
   0   9 -17    1.22    1.79
   0   9 -17    2.49    1.61
   0   9 -17    4.18    1.73
   0   9 -17    3.42    1.37
   0   9  18   49.90    4.82
   0   9 -18   58.83    4.19
   0   9  18   61.58    5.10
   0  -9 -18   55.18    4.33
   0  -9 -18   55.21    4.16
   0   9  18   43.93    4.35
   0   9  18   49.33    5.09
   0   9 -18   61.34    4.28
   0   9 -18   57.92    4.16
   0   9 -18   59.23    4.35
   0   9 -18   57.96    4.19
   0   9  18   59.36    6.07
   0   9  18   62.63    5.23
   0   9  18   51.39    4.89
   0  -9  18   64.93    4.50
   0   9  18   65.40    5.97
   0   9  18   64.38    5.64
   0   9 -18   56.82    4.09
   0   9 -18   54.86    4.19
   0  -9 -18   45.58    4.28
   0  -9 -18   49.48    4.09
   0   9 -18   54.70    4.47
   0   9  18   56.92    5.08
   0  -9 -18   52.87    4.16
   0   9 -18   61.92    4.03
   0   9 -18   57.64    4.14
   0   9  19    1.32    2.53
   0  -9 -19    1.32    1.94
   0  -9 -19   -0.42    1.53
   0  -9 -19   -1.10    1.81
   0   9  19    1.55    3.70
   0   9 -19    0.91    1.74
   0   9 -19   -0.49    1.59
   0   9  19   -0.80    3.30
   0   9  19   -3.07    4.53
   0   9 -19    1.30    1.88
   0   9  19   -0.53    2.84
   0   9  19   -1.60    3.87
   0   9 -19   -0.63    1.68
   0  -9 -19    0.20    1.70
   0   9 -19   -1.67    2.26
   0  -9 -19   -0.77    1.84
   0  -9 -19   -0.28    1.52
   0   9 -19   -0.39    1.50
   0   9 -19   -2.59    1.62
   0   9 -19   -0.85    1.66
   0   9  20   38.19    3.77
   0   9 -20   30.69    2.72
   0  -9 -20   23.35    2.77
   0   9  20   34.49    4.14
   0   9 -20   35.19    2.60
   0   9  20   34.36    4.78
   0   9  20   31.82    3.82
   0  -9 -20   25.98    2.62
   0   9  21    6.67    2.83
   0   9  21    7.87    3.41
   0   9  21    9.34    3.85
   0   9 -21    6.32    1.57
   0   9 -21    5.64    1.47
   0   9 -21    4.14    1.90
   0  -9 -21    3.97    1.47
   0  -9 -21    5.35    1.65
   0   9 -21    6.02    1.42
   0  -9 -21    6.14    1.57
   0   9  21    2.96    3.09
   0   9 -21    5.78    1.47
   0   9 -21    5.79    1.72
   0   9 -22   19.36    1.72
   0   9 -22   12.79    2.04
   0  -9 -22   15.05    1.65
   0  -9 -22   11.09    2.09
   0  -9 -22   16.08    1.81
   0  -9 -22   10.36    2.06
   0   9 -22   20.12    1.65
   0   9 -22   23.14    1.89
   0  -9 -22    7.81    1.89
   0   9 -22   19.92    1.77
   0  -9 -22    8.65    1.59
   0   9  22   17.78    2.97
   0   9  23   -0.28    2.19
   0   9 -23   -0.87    1.13
   0  -9 -23    0.70    1.29
   0   9 -23    0.27    1.21
   0  -9 -23    1.66    1.48
   0   9 -23    2.19    1.38
   0  -9 -23   -0.48    1.47
   0  -9 -23   -0.98    1.15
   0  -9 -23    0.47    0.99
   0  -9 -23    0.07    1.26
   0   9  23   -0.47    1.86
   0  -9 -24    9.30    1.20
   0   9 -24    8.94    1.30
   0  -9 -24    9.36    1.31
   0  10   0 5960.71  303.00
   0 -10   0 5177.50  302.89
   0 -10   0 4786.46  302.87
   0  10   0 4656.15  302.87
   0  10   0 4808.17  302.91
   0  10   0 5011.21  302.95
   0 -10   0 4661.41  302.87
   0  10   0 4884.30  302.89
   0  10   0 6677.03  303.01
   0 -10   0 4762.72  302.89
   0 -10   0 4909.23  302.94
   0 -10   0 4782.90  302.90
   0 -10   0 4867.98  302.92
   0 -10   0 4525.06  302.88
   0 -10   0 4819.91  302.90
   0 -10   0 5228.85  302.95
   0 -10   0 4065.36  302.83
   0  10   0 5261.31  302.95
   0 -10   0 4988.74  302.91
   0  10   0 5287.24  302.93
   0  10   0 4916.90  302.87
   0  10   0 5032.64  302.87
   0  10   0 4888.61  302.89
   0  10   0 4813.74  302.88
   0  10   0 5348.66  302.89
   0 -10  -1 1061.23   67.54
   0  10   1 1192.49   67.60
   0  10  -1 1440.29   67.61
   0 -10   1 1173.24   67.48
   0 -10  -1 1165.42   67.50
   0  10  -1 1015.38   67.51
   0  10   1 1099.11   67.54
   0 -10   1 1031.35   67.46
   0  10   1 1090.61   67.48
   0  10  -1 1049.85   67.46
   0 -10   1 1008.12   67.46
   0 -10  -1 1050.09   67.48
   0  10  -1 1136.36   67.56
   0  10  -1 1480.05   67.60
   0  10   1 1027.60   67.48
   0  10  -1 1171.58   67.50
   0 -10   1 1065.14   67.46
   0 -10  -1 1033.16   67.51
   0  10  -1 1047.65   67.48
   0  10  -1 1060.51   67.50
   0  10  -1 1055.91   67.55
   0 -10   1 1077.03   67.49
   0 -10   1 1052.90   67.46
   0 -10  -1  950.19   67.48
   0 -10   1 1088.09   67.50
   0 -10  -1 1029.49   67.54
   0 -10  -1 1069.27   67.55
   0 -10   1 1098.31   67.52
   0 -10  -1 1068.84   67.55
   0  10   1  996.20   67.50
   0 -10   1 1060.04   67.50
   0 -10   1 1167.21   67.55
   0  10   1 1147.52   67.53
   0  10  -1 1175.40   67.53
   0 -10  -1 1062.74   67.53
   0  10   1 1173.53   67.56
   0  10   1 1032.19   67.48
   0  10  -1  898.05   67.43
   0 -10  -1 1071.89   67.51
   0 -10   1 1107.75   67.52
   0  10  -1 1090.49   67.47
   0  10   1 1102.04   67.48
   0  10   1 1093.19   67.49
   0  10   1 1019.14   67.48
   0  10  -1 1109.90   67.50
   0  10   1 1007.23   67.47
   0  10  -1 1114.14   67.49
   0  10   1 1086.93   67.47
   0  10  -2  843.93   50.72
   0 -10  -2  804.36   50.71
   0 -10   2  979.21   50.62
   0  10   2  830.60   50.75
   0 -10   2  890.18   50.62
   0 -10  -2  857.54   50.64
   0  10  -2  845.72   50.71
   0  10   2  840.54   50.70
   0  10   2  743.85   50.66
   0  10  -2  777.04   50.60
   0  10   2  824.89   50.63
   0  10  -2  854.51   50.71
   0  10  -2  812.08   50.69
   0 -10  -2  853.85   50.69
   0  10  -2 1044.04   50.72
   0  10  -2  818.04   50.65
   0 -10  -2  838.24   50.66
   0  10   2  764.78   50.62
   0 -10  -2  793.29   50.66
   0  10   2  740.51   50.62
   0  10   2  778.65   50.69
   0  10  -2  816.79   50.70
   0  10  -2  814.44   50.65
   0  10  -2  815.55   50.63
   0  10  -2  834.31   50.64
   0  10   2  743.62   50.67
   0 -10   2  801.73   50.61
   0  10   2  771.90   50.69
   0  10   2  771.28   50.63
   0 -10   2  801.80   50.59
   0  10   2  736.34   50.58
   0 -10  -2  740.48   50.69
   0 -10   2  827.34   50.65
   0 -10  -2  725.53   50.68
   0 -10   2  784.53   50.60
   0 -10  -2  829.72   50.69
   0 -10   2  804.72   50.60
   0 -10   2  893.56   50.70
   0 -10   2  831.29   50.66
   0  10   2  738.39   50.65
   0  10   2  744.59   50.59
   0 -10   2  812.13   50.65
   0 -10   2  820.87   50.64
   0  10   2  830.78   50.67
   0  10   2  848.78   50.70
   0 -10  -2  791.26   50.67
   0  10   2  725.69   50.62
   0  10  -2  803.65   50.60
   0  10   2  849.23   50.65
   0  10   2  826.02   50.64
   0  10   2  713.49   50.62
   0  10  -2  846.29   50.64
   0  10   2  798.92   50.61
   0  10  -2  790.19   50.68
   0  10  -2  801.77   50.67
   0  10  -2  627.97   50.60
   0  10  -3    2.55    1.78
   0 -10  -3    2.20    2.77
   0  10   3    4.14    1.73
   0 -10   3    5.75    0.81
   0  10  -3    3.07    1.39
   0  10  -3   -0.64    1.25
   0 -10  -3    0.44    0.85
   0  10  -3    1.16    0.90
   0  10   3    4.46    1.11
   0  10   3    0.33    1.55
   0  10  -3    1.72    1.11
   0  10  -3   -0.48    1.49
   0  10   3    2.65    1.54
   0 -10  -3    2.66    1.23
   0 -10  -3    0.33    1.01
   0  10   3   -0.45    1.98
   0  10   3    1.15    1.43
   0 -10  -3    0.13    0.95
   0 -10  -3    1.38    1.26
   0  10  -3    1.54    0.56
   0  10  -3    3.21    1.05
   0  10  -3    1.18    0.82
   0  10  -3    1.48    0.99
   0  10  -3    1.97    1.54
   0  10   3    0.16    2.37
   0  10   3   -0.37    1.97
   0  10   3    0.06    1.79
   0 -10   3    0.37    0.69
   0 -10  -3    0.83    1.33
   0  10   3    0.71    1.00
   0 -10   3    1.07    0.91
   0  10   3    0.31    0.75
   0 -10  -3   -0.34    1.26
   0  10   3    1.15    0.80
   0 -10  -3    1.54    0.85
   0 -10   3    1.09    1.30
   0 -10   3    1.32    0.77
   0 -10  -3    1.45    1.20
   0  10  -3    1.35    0.60
   0  10  -3    2.28    1.07
   0  10   3    1.33    1.93
   0  10  -3    1.78    1.00
   0  10  -3    0.57    1.02
   0  10  -3    1.47    1.21
   0  10  -3    1.71    1.44
   0  10  -3    2.03    0.77
   0 -10  -4  126.28    9.21
   0  10  -4  120.34    8.98
   0  10   4  131.39    9.02
   0  10  -4  144.03    8.91
   0  10  -4  143.06    8.81
   0 -10  -4  147.69    8.80
   0  10  -4  148.77    8.94
   0  10   4  124.52    8.90
   0  10   4  135.59    8.80
   0  10  -4  134.26    8.91
   0  10   4  146.86    8.78
   0  10  -4  141.35    8.88
   0 -10  -4  143.52    8.88
   0 -10  -4  131.59    8.82
   0  10   4  137.75    8.92
   0  10  -4  146.59    8.82
   0  10   4  132.61    8.83
   0 -10  -4  128.51    8.89
   0  10   4  129.00    9.05
   0  10  -4  132.05    8.81
   0  10  -4  130.90    8.92
   0  10  -4  138.97    8.73
   0  10  -4  140.72    8.78
   0  10  -4  146.00    8.81
   0 -10  -4  126.37    8.85
   0  10  -4  134.03    8.77
   0  10   4  130.82    9.02
   0  10   4  132.25    9.11
   0 -10  -4  130.27    8.90
   0  10   4  124.73    8.93
   0  10   4  120.28    8.94
   0 -10  -4  127.96    8.87
   0 -10  -4  131.57    8.86
   0 -10   4  143.17    8.80
   0 -10   4  142.36    8.80
   0 -10  -4  136.65    8.97
   0  10  -4  141.90    8.74
   0 -10  -4  117.62    8.76
   0 -10  -4  133.49    8.90
   0  10   4  140.93    8.88
   0  10   4  146.91    8.97
   0  10  -4  134.24    8.81
   0  10  -4  135.72    8.81
   0  10  -4  136.74    8.80
   0  10  -4  138.63    8.76
   0  10  -4  141.87    8.80
   0  10  -4  133.26    8.89
   0  10  -4  135.14    8.85
   0  10  -5   87.66    6.09
   0 -10  -5   84.86    6.46
   0  10  -5   89.49    5.87
   0  10  -5  104.80    6.06
   0  10   5   94.51    6.15
   0  10  -5   90.40    5.96
   0 -10  -5   89.37    5.81
   0  10  -5   89.96    5.82
   0  10  -5   90.32    5.95
   0  10  -5   86.33    5.98
   0  10   5   80.24    5.98
   0  10   5   85.18    5.83
   0  10  -5   93.40    5.98
   0 -10  -5   83.73    5.91
   0  10   5   76.28    5.99
   0 -10  -5   80.48    5.84
   0  10  -5   89.85    5.83
   0  10   5   78.21    5.86
   0  10   5   83.43    6.26
   0 -10  -5   80.57    6.04
   0 -10  -5   77.51    5.92
   0  10  -5   95.59    5.85
   0  10  -5   93.20    5.80
   0  10  -5   90.00    5.84
   0  10  -5   94.23    5.75
   0  10  -5   88.05    5.98
   0  10  -5   84.99    5.77
   0 -10  -5   83.12    5.89
   0 -10  -5   91.88    5.82
   0 -10  -5   87.04    5.93
   0  10   5   78.96    6.07
   0 -10  -5   84.95    5.90
   0  10   5   84.98    6.09
   0  10  -5   89.53    5.75
   0 -10  -5   79.85    5.76
   0 -10   5   95.37    5.82
   0 -10  -5   87.00    6.09
   0 -10   5   87.12    5.93
   0 -10  -5   81.22    5.98
   0  10   5   96.77    6.13
   0  10  -5   88.57    5.83
   0  10   5   90.84    5.96
   0  10  -5   93.43    5.86
   0  10  -5   90.43    5.82
   0  10  -5   97.10    5.83
   0  10  -5   91.26    5.96
   0  10  -5  103.20    5.80
   0  10  -5   91.99    5.91
   0  10  -5   93.84    6.11
   0  10  -6  249.55   15.55
   0 -10  -6  226.32   15.78
   0  10  -6  232.60   15.66
   0  10  -6  281.33   15.58
   0  10   6  260.06   15.76
   0  10  -6  293.25   15.68
   0  10  -6  234.16   15.62
   0 -10  -6  238.43   15.51
   0  10  -6  241.62   15.60
   0  10  -6  227.51   15.53
   0  10   6  221.02   15.58
   0  10   6  230.23   15.50
   0  10  -6  244.30   15.61
   0  10  -6  230.80   15.60
   0 -10  -6  246.01   15.58
   0  10   6  227.34   15.54
   0  10  -6  233.91   15.49
   0  10   6  233.82   15.63
   0  10   6  269.43   15.53
   0 -10  -6  221.83   15.54
   0 -10  -6  233.15   15.62
   0  10   6  232.60   15.74
   0  10  -6  254.86   15.53
   0  10  -6  233.31   15.62
   0  10  -6  257.85   15.54
   0  10  -6  256.34   15.47
   0  10  -6  249.33   15.50
   0  10   6  221.08   15.69
   0  10   6  204.93   15.60
   0  10   6  210.86   15.63
   0 -10  -6  224.84   15.56
   0 -10  -6  242.82   15.51
   0  10   6  215.71   15.63
   0  10   6  212.40   15.73
   0 -10  -6  218.85   15.54
   0 -10  -6  220.93   15.57
   0  10  -6  254.92   15.48
   0 -10  -6  213.32   15.46
   0 -10  -6  242.47   15.55
   0 -10   6  247.81   15.60
   0 -10   6  244.61   15.53
   0 -10  -6  225.84   15.63
   0  10   6  247.31   15.55
   0  10   6  263.69   15.65
   0  10  -6  247.03   15.52
   0  10  -6  248.11   15.50
   0  10  -6  258.60   15.63
   0  10  -6  263.51   15.56
   0  10  -6  245.96   15.54
   0  10  -6  273.52   15.72
   0  10  -6  239.62   15.58
   0  10  -6  260.45   15.51
   0 -10  -6  235.57   15.63
   0  10  -6  254.49   15.57
   0  10  -6  293.41   15.51
   0  10  -7  251.63   16.27
   0  10  -7  276.55   16.18
   0  10  -7  259.28   16.17
   0  10  -7  290.30   16.32
   0  10  -7  300.70   16.22
   0  10  -7  320.37   16.32
   0  10  -7  229.88   16.14
   0  10  -7  234.42   16.23
   0 -10  -7  241.94   16.13
   0  10   7  227.92   16.20
   0  10  -7  255.37   16.28
   0  10  -7  239.04   16.21
   0  10  -7  255.65   16.27
   0 -10  -7  216.68   16.19
   0  10  -7  229.56   16.09
   0  10   7  216.84   16.14
   0  10   7  263.85   16.13
   0 -10  -7  242.06   16.23
   0 -10  -7  219.68   16.16
   0 -10  -7  226.35   16.22
   0  10  -7  259.77   16.12
   0  10  -7  255.92   16.14
   0  10  -7  262.00   16.09
   0  10  -7  250.17   16.24
   0  10  -7  280.22   16.17
   0  10   7  211.47   16.23
   0  10   7  229.41   16.32
   0 -10  -7  223.79   16.18
   0 -10  -7  223.71   16.16
   0 -10  -7  243.90   16.13
   0  10   7  225.56   16.27
   0  10   7  226.48   16.38
   0  10   7  224.03   16.28
   0 -10   7  260.16   16.22
   0  10  -7  270.80   16.10
   0 -10  -7  236.61   16.17
   0 -10  -7  228.63   16.20
   0 -10  -7  228.18   16.25
   0 -10   7  265.35   16.16
   0  10   7  294.22   16.28
   0  10   7  260.98   16.18
   0  10  -7  256.57   16.14
   0  10  -7  261.59   16.17
   0  10  -7  271.73   16.25
   0  10  -7  268.41   16.19
   0  10  -7  257.25   16.12
   0  10  -7  256.20   16.21
   0  10  -7  275.19   16.13
   0  10  -7  321.89   16.14
   0  10  -8  220.96   13.63
   0  10  -8  195.58   13.73
   0  10  -8  238.78   13.76
   0  10  -8  226.33   13.64
   0  10  -8  222.03   13.71
   0  10  -8  257.90   13.75
   0  10   8  220.46   13.88
   0  10  -8  203.27   13.68
   0  10  -8  188.39   13.59
   0 -10  -8  209.57   13.57
   0  10   8  200.03   13.67
   0  10  -8  190.25   13.66
   0  10  -8  232.88   13.61
   0  10  -8  218.67   13.73
   0  10  -8  224.52   13.74
   0  10  -8  185.22   13.63
   0 -10  -8  197.52   13.65
   0  10  -8  213.33   13.65
   0  10   8  184.62   13.59
   0 -10  -8  207.07   13.69
   0  10   8  196.28   13.73
   0 -10  -8  183.24   13.61
   0 -10  -8  194.46   13.61
   0  10  -8  208.75   13.55
   0  10  -8  228.57   13.61
   0  10  -8  204.27   13.58
   0  10  -8  219.37   13.54
   0  10  -8  201.22   13.70
   0  10   8  194.08   13.70
   0  10   8  205.11   13.82
   0 -10  -8  205.84   13.58
   0  10   8  199.04   13.78
   0  10   8  193.33   13.78
   0  10   8  197.22   13.89
   0 -10   8  207.17   13.69
   0 -10  -8  187.74   13.72
   0 -10  -8  196.02   13.61
   0 -10   8  224.66   13.60
   0  10  -8  223.82   13.55
   0 -10  -8  190.13   13.67
   0  10  -8  211.27   13.58
   0  10   8  221.89   13.75
   0  10   8  211.54   13.63
   0  10  -8  214.76   13.62
   0  10  -8  215.91   13.63
   0  10  -8  205.86   13.55
   0  10  -8  225.24   13.70
   0  10  -8  219.37   13.64
   0  10  -8  236.08   13.78
   0  10  -8  234.85   13.58
   0  10  -8  219.25   13.57
   0  10  -8  261.37   13.59
   0  10  -8  209.27   13.66
   0  10  -9   57.45    4.04
   0  10  -9   54.33    3.81
   0  10  -9   53.56    3.92
   0 -10  -9   47.33    3.73
   0  10  -9   53.53    4.15
   0  10  -9   55.06    3.83
   0 -10  -9   52.55    3.70
   0  10  -9   52.85    3.88
   0  10   9   55.37    4.04
   0  10  -9   48.82    4.00
   0  10  -9   59.67    3.96
   0  10  -9   60.02    4.05
   0  10  -9   58.71    3.78
   0  10  -9   47.57    3.86
   0  10  -9   62.37    3.95
   0  10   9   52.94    4.33
   0  10  -9   59.57    4.02
   0  10  -9   59.12    3.86
   0 -10  -9   46.76    3.78
   0 -10  -9   54.82    3.94
   0  10   9   49.52    4.02
   0  10  -9   53.11    3.72
   0  10  -9   57.68    3.79
   0  10  -9   52.06    4.02
   0  10  -9   55.48    3.64
   0  10  -9   53.40    3.67
   0 -10  -9   47.19    3.86
   0  10  -9   54.73    3.87
   0  10  -9   55.81    3.95
   0  10   9   53.07    4.43
   0  10   9   47.15    3.94
   0  10   9   54.02    4.30
   0 -10  -9   54.52    3.73
   0  10   9   55.17    4.42
   0  10   9   47.63    4.78
   0 -10   9   54.99    3.95
   0 -10  -9   46.17    4.07
   0 -10  -9   44.55    3.67
   0  10  -9   56.81    3.64
   0 -10   9   56.70    3.76
   0  10   9   51.88    3.96
   0  10  -9   52.79    3.72
   0  10   9   59.94    4.34
   0  10  -9   56.95    3.82
   0  10  -9   58.44    3.93
   0  10  -9   51.93    3.77
   0  10  -9   53.52    3.66
   0  10  -9   55.62    3.92
   0 -10  -9   46.56    4.08
   0  10  -9   61.00    3.67
   0  10  -9   60.81    4.06
   0  10  -9   56.14    3.85
   0  10  -9   56.08    3.71
   0  10 -10  212.49   14.09
   0  10 -10  232.90   14.11
   0  10 -10  224.62   14.11
   0 -10 -10  203.10   14.06
   0  10 -10  241.71   14.22
   0  10 -10  218.91   14.23
   0  10 -10  194.84   14.15
   0 -10 -10  203.56   14.02
   0  10  10  209.19   14.14
   0  10 -10  232.83   14.21
   0  10 -10  218.72   14.20
   0  10 -10  200.52   14.13
   0  10 -10  205.00   14.11
   0  10 -10  228.57   14.05
   0  10 -10  243.71   14.19
   0  10  10  237.15   14.42
   0  10 -10  253.89   14.15
   0  10 -10  261.26   14.22
   0 -10 -10  206.65   14.16
   0  10  10  185.00   14.22
   0  10 -10  227.16   14.09
   0  10 -10  215.54   14.17
   0  10 -10  228.56   14.06
   0  10 -10  213.88   14.01
   0  10 -10  215.76   14.04
   0  10 -10  216.17   14.02
   0  10 -10  214.15   14.17
   0 -10 -10  198.48   14.12
   0  10  10  206.18   14.19
   0  10  10  215.95   14.35
   0 -10 -10  211.51   14.05
   0  10  10  211.23   14.28
   0  10  10  213.73   14.31
   0  10  10  209.59   14.44
   0 -10  10  224.93   14.20
   0  10 -10  214.69   14.01
   0  10 -10  220.21   14.03
   0  10  10  249.83   14.26
   0  10  10  213.45   14.10
   0  10 -10  207.78   14.00
   0  10 -10  220.72   14.08
   0  10 -10  221.35   14.17
   0  10 -10  208.22   14.10
   0 -10 -10  202.72   14.18
   0  10 -10  243.13   14.26
   0  10 -10  216.19   14.12
   0  10 -10  243.57   14.05
   0  10 -10  222.34   14.02
   0  10 -11   80.00    5.55
   0 -10 -11   70.32    5.49
   0  10 -11   87.59    5.72
   0 -10 -11   81.10    5.44
   0 -10 -11   78.15    5.53
   0  10  11   83.32    5.71
   0 -10 -11   76.31    5.64
   0  10  11   82.95    5.80
   0  10 -11   87.81    5.68
   0  10 -11   91.37    5.61
   0  10 -11   90.04    5.68
   0  10  11   82.48    6.09
   0  10 -11   86.99    5.49
   0  10 -11   76.27    5.39
   0 -10 -11   78.08    5.62
   0  10 -11   80.75    5.71
   0  10  11   82.62    6.14
   0  10  11   75.53    5.74
   0  10  11   84.31    5.96
   0 -10 -11   78.30    5.47
   0  10  11   83.01    6.17
   0  10  11   84.70    6.48
   0  10 -11   82.44    5.41
   0 -10  11   85.26    5.48
   0  10  11   73.82    5.68
   0  10  11   87.87    5.99
   0  10 -11   79.75    5.44
   0  10 -11   78.76    5.39
   0  10 -11   84.84    5.50
   0  10 -11   88.07    5.45
   0  10 -11   81.19    5.43
   0  10 -11   89.49    5.75
   0  10 -12   -0.10    1.46
   0  10 -12    0.38    1.40
   0  10 -12    2.77    1.63
   0  10  12    0.65    2.01
   0  10 -12    0.94    1.27
   0  10 -12    1.16    0.98
   0  10 -12   -0.44    1.70
   0  10 -12    2.76    1.45
   0  10 -12   -2.15    1.92
   0  10 -12    0.79    0.98
   0  10 -12    0.92    1.13
   0  10 -12    1.19    1.14
   0  10 -12    0.77    1.79
   0  10 -12    1.18    1.54
   0  10  12   -0.31    2.48
   0  10  12    1.56    2.97
   0  10  12    0.05    1.89
   0 -10 -12    0.53    1.23
   0  10  12   -0.98    2.65
   0  10  12   -0.14    3.28
   0 -10  12   -0.46    1.17
   0 -10  12    0.66    1.01
   0  10 -12   -0.10    1.43
   0 -10 -12    1.42    1.27
   0  10 -12    0.46    2.04
   0  10 -12    0.70    1.17
   0  10 -12    1.64    1.45
   0  10 -12    0.33    1.62
   0  10 -12   -0.70    1.19
   0  10 -12    0.13    1.00
   0  10 -12   -0.14    1.74
   0  10 -13   40.69    3.56
   0  10 -13   39.66    3.13
   0 -10 -13   35.20    3.02
   0  10 -13   41.19    3.15
   0 -10 -13   36.16    2.90
   0  10  13   41.70    3.16
   0  10 -13   45.17    3.17
   0  10 -13   43.25    3.33
   0  10  13   39.85    3.93
   0  10 -13   42.61    3.21
   0  10  13   32.00    3.46
   0  10 -13   43.36    3.08
   0  10 -13   39.04    2.87
   0  10 -13   40.90    3.13
   0  10 -13   41.02    3.41
   0  10 -13   40.84    2.92
   0  10 -13   43.38    3.00
   0  10 -13   40.73    3.28
   0  10 -13   42.25    3.41
   0 -10 -13   35.82    3.22
   0  10  13   41.27    4.18
   0  10  13   32.03    3.50
   0  10  13   39.78    3.98
   0 -10 -13   36.14    3.00
   0  10  13   39.53    4.35
   0  10  13   38.36    4.76
   0 -10  13   41.63    2.97
   0 -10  13   38.41    3.06
   0  10 -13   41.66    2.90
   0  10  13   35.05    3.43
   0  10  13   41.72    4.00
   0  10 -13   40.15    2.92
   0  10 -13   41.86    3.02
   0  10 -13   38.66    3.10
   0  10 -13   36.70    3.23
   0  10 -13   38.33    3.14
   0  10 -13   42.19    2.90
   0  10 -13   36.00    2.92
   0  10 -13   41.57    3.11
   0  10 -13   45.07    3.43
   0  10 -14   -0.37    1.63
   0  10 -14    0.89    1.57
   0 -10 -14    0.28    1.38
   0  10 -14    1.84    2.25
   0 -10 -14    0.26    1.12
   0  10  14   -1.24    1.66
   0  10 -14   -0.88    1.69
   0  10 -14   -0.69    1.64
   0  10 -14    1.04    1.52
   0  10  14   -0.23    2.06
   0 -10 -14    0.29    1.53
   0  10 -14    0.28    1.45
   0  10 -14    0.76    1.24
   0  10 -14    1.28    1.14
   0  10 -14   -0.47    1.54
   0  10 -14   -1.14    1.81
   0  10 -14    0.55    1.98
   0  10  14   -1.38    3.40
   0  10  14   -1.51    2.12
   0  10 -14    0.96    2.02
   0 -10 -14   -0.20    1.68
   0 -10 -14   -1.21    1.36
   0  10  14    0.32    2.92
   0  10  14   -3.61    4.24
   0  10  14    1.51    3.65
   0 -10  14    1.18    1.91
   0 -10  14    0.55    0.97
   0 -10  14    1.38    1.96
   0 -10  14    0.49    1.43
   0 -10  14   -0.65    1.32
   0  10 -14   -0.11    1.16
   0  10 -14   -0.24    1.69
   0  10 -14    0.89    1.88
   0  10  14   -0.07    2.75
   0  10  14    0.93    3.04
   0 -10 -14    1.09    1.58
   0  10 -14   -0.23    1.20
   0  10 -14    1.53    1.52
   0  10 -14   -1.04    1.30
   0  10 -14   -0.57    1.64
   0  10 -14    0.42    1.14
   0  10 -14    0.36    1.97
   0  10  15   14.44    3.09
   0  10 -15   13.38    2.11
   0  10 -15   16.68    2.27
   0  10  15   13.77    3.63
   0  10 -15   17.85    2.05
   0 -10 -15   12.66    1.91
   0  10  15   11.31    2.43
   0  10 -15   14.56    1.63
   0  10 -15   16.09    2.22
   0  10 -15   13.92    1.74
   0  10 -15   13.83    1.93
   0  10 -15   14.96    1.90
   0  10 -15   15.42    2.32
   0  10 -15   16.53    2.12
   0  10 -15   15.59    1.98
   0  10  15   16.28    3.74
   0  10  15    9.67    2.35
   0  10  15   10.48    3.19
   0  10  15   14.22    4.52
   0  10  15   14.19    3.99
   0 -10  15   12.34    2.42
   0 -10  15   14.78    1.66
   0  10 -15   15.02    1.69
   0  10 -15   15.77    2.06
   0  10 -15   15.25    2.07
   0 -10 -15   13.18    1.84
   0  10 -15   16.97    2.61
   0  10  15   14.78    3.46
   0  10 -15   16.46    2.29
   0  10 -15   14.82    1.96
   0  10 -15   14.53    2.03
   0  10 -15   14.96    1.66
   0  10 -15   15.46    1.71
   0  10 -16  176.54   10.29
   0  10  16  156.31   10.70
   0  10  16  152.04   10.68
   0  10 -16  164.03   10.13
   0  10 -16  157.86   10.29
   0  10 -16  156.82   10.20
   0  10 -16  150.73   10.18
   0  10 -16  149.91   10.25
   0  10  16  129.31   10.34
   0 -10 -16  137.41   10.16
   0 -10 -16  132.31   10.29
   0  10  16  148.38   10.97
   0  10  16  166.54   11.16
   0  10 -16  150.18   10.02
   0  10 -16  161.43   10.19
   0  10 -16  155.52   10.29
   0  10 -16  165.25   10.16
   0  10 -16  156.20   10.23
   0  10  16  149.60   10.60
   0  10  16  152.53   10.82
   0  10  16  160.28   11.11
   0 -10  16  144.02   10.29
   0  10 -16  148.57   10.06
   0 -10 -16  140.19   10.13
   0  10 -16  160.94   10.21
   0  10 -16  169.61   10.38
   0  10 -16  164.42   10.20
   0 -10 -16  148.42   10.21
   0  10  16  160.90   10.53
   0  10 -16  157.88   10.16
   0  10 -16  145.01   10.13
   0  10 -16  167.08   10.10
   0  10  17   22.19    3.37
   0  10 -17   20.26    2.30
   0  10 -17   16.63    2.35
   0  10  17   15.84    3.76
   0  10 -17   21.76    2.16
   0  10 -17   20.64    2.35
   0  10 -17   24.99    2.55
   0  10  17   12.28    2.68
   0 -10 -17   16.94    2.42
   0 -10 -17   17.48    2.15
   0  10  17   25.54    4.36
   0  10 -17   20.57    2.52
   0  10 -17   22.08    2.25
   0  10 -17   21.70    2.29
   0  10 -17   23.65    2.42
   0  10  17   16.60    3.84
   0  10  17   29.17    4.96
   0  10  17   15.81    3.37
   0  10  17   16.94    4.72
   0  10  17   17.41    4.27
   0  10 -17   18.56    2.06
   0 -10  17   16.84    2.90
   0  10 -17   23.44    2.78
   0  10 -17   20.36    2.25
   0 -10 -17   20.07    2.15
   0  10  17   21.40    3.80
   0 -10 -17   19.46    2.29
   0  10 -17   21.79    2.23
   0  10 -17   20.06    2.24
   0  10 -17   23.78    2.03
   0  10  18    2.13    2.74
   0  10 -18    3.16    1.68
   0  10  18    4.28    3.35
   0 -10 -18   -0.05    1.90
   0 -10 -18    1.61    1.55
   0  10  18    5.29    3.36
   0  10  18    3.21    3.78
   0  10 -18    6.21    1.72
   0  10 -18    4.63    1.88
   0  10 -18    4.10    1.73
   0  10 -18    3.42    1.63
   0  10 -18    2.59    1.96
   0  10  18    4.51    3.43
   0  10  18    4.66    4.53
   0  10  18    3.97    3.01
   0  10  18    3.20    3.93
   0  10 -18    2.00    1.58
   0  10 -18    4.59    2.23
   0 -10 -18    0.05    1.87
   0 -10 -18    2.18    1.61
   0  10  18    5.35    3.42
   0  10 -18    2.31    1.40
   0  10 -18    3.91    1.67
   0  10 -18    2.77    1.57
   0  10 -19   -1.33    1.60
   0  10  19    0.18    3.55
   0  10 -19    2.80    1.76
   0  10 -19    1.11    1.63
   0 -10 -19    0.12    1.49
   0 -10 -19    3.05    1.76
   0  10 -19    1.23    1.92
   0  10  19   -4.18    4.43
   0  10  19   -2.51    3.20
   0  10 -19    2.10    1.53
   0  10  19    0.14    3.84
   0  10 -19    0.95    1.70
   0  10  19   -1.51    2.63
   0 -10 -19    0.97    1.90
   0 -10 -19    1.77    1.54
   0 -10 -19    1.54    1.79
   0  10 -19    1.50    2.15
   0 -10 -19    0.65    1.59
   0  10  20    3.12    3.37
   0  10 -20    5.56    1.70
   0  10 -20    7.30    1.56
   0  10 -20    7.56    1.51
   0  10 -20    7.46    1.52
   0 -10 -20    4.60    1.82
   0 -10 -20    6.16    1.77
   0 -10 -20    5.44    1.56
   0  10 -20    7.36    2.05
   0  10 -20    7.20    1.87
   0 -10 -20    4.17    1.70
   0  10  20    8.12    4.08
   0  10  20    6.74    3.07
   0  10  20    9.63    3.54
   0  10 -20    5.24    1.57
   0  10  21   34.29    3.93
   0  10  21   29.20    4.29
   0  10  21   23.23    3.43
   0  10 -21   31.93    2.54
   0 -10 -21   29.62    2.60
   0 -10 -21   24.29    2.44
   0  10 -21   27.78    2.78
   0  10 -21   30.52    2.43
   0 -10 -21   26.99    2.55
   0  10  21   27.83    3.68
   0  10 -21   33.39    2.50
   0  10 -21   35.50    2.69
   0  10 -22    0.37    1.21
   0 -10 -22    0.74    1.74
   0  10 -22   -0.55    1.57
   0 -10 -22   -1.13    1.32
   0 -10 -22    0.02    1.15
   0  10 -22   -0.16    1.15
   0  10 -22   -0.08    1.44
   0 -10 -22    3.10    1.52
   0  10 -22   -0.05    1.28
   0  10  22   -1.16    2.53
   0  10  22    1.65    2.43
   0 -10 -23   23.24    2.21
   0 -10 -23   23.18    2.09
   0  10  23   31.52    2.50
   0 -10 -23   20.27    2.17
   0  10 -23   20.54    2.14
   0  10 -23   34.46    2.10
   0 -10 -23   13.04    2.07
   0  10 -23   32.76    2.03
   0  11   0    0.28    1.62
   0 -11   0    0.15    0.75
   0  11   0   -0.01    0.95
   0  11   0    0.83    2.03
   0 -11   0   -0.21    1.31
   0  11   0    2.18    1.22
   0  11   0    0.16    0.88
   0 -11   0    0.68    1.08
   0  11   0    0.32    1.92
   0  11   0    0.06    1.35
   0  11   0    0.01    1.26
   0 -11   0   -0.60    0.91
   0 -11   0   -0.34    1.22
   0 -11   0    0.02    1.17
   0  11   0   -0.63    1.36
   0  11   0   -0.98    1.25
   0 -11   0    0.26    1.27
   0  11   0    0.01    0.51
   0 -11   0    0.24    1.14
   0 -11   0    0.12    0.97
   0  11   0    0.99    1.73
   0  11   0    0.47    0.99
   0  11   0    0.60    0.86
   0 -11  -1  173.97   11.43
   0  11  -1  228.10   11.30
   0  11   1  178.16   11.30
   0 -11   1  200.17   11.10
   0 -11  -1  195.94   11.12
   0  11  -1  170.65   11.25
   0  11   1  178.67   11.30
   0 -11   1  173.99   11.07
   0  11  -1  177.35   11.08
   0  11   1  178.24   11.11
   0  11   1  178.74   11.21
   0 -11   1  165.54   11.11
   0  11  -1  179.87   11.21
   0 -11  -1  168.19   11.15
   0  11  -1  227.79   11.31
   0  11   1  215.75   11.38
   0  11  -1  180.00   11.13
   0  11   1  174.72   11.10
   0 -11  -1  168.10   11.15
   0 -11   1  179.32   11.07
   0  11  -1  170.71   11.26
   0  11   1  174.84   11.14
   0 -11   1  181.14   11.12
   0 -11   1  173.39   11.08
   0  11  -1  179.19   11.13
   0 -11  -1  163.89   11.22
   0 -11  -1  162.26   11.21
   0 -11   1  179.16   11.14
   0 -11   1  197.72   11.22
   0 -11   1  178.75   11.16
   0 -11   1  176.09   11.23
   0 -11  -1  176.79   11.18
   0  11   1  162.90   11.18
   0  11  -1  183.78   11.19
   0  11   1  189.93   11.22
   0 -11  -1  171.63   11.14
   0  11   1  174.14   11.15
   0  11  -1  176.47   11.12
   0  11   1  177.66   11.20
   0  11  -1  168.49   11.17
   0  11  -1  167.61   11.13
   0  11   1  171.06   11.12
   0  11   1  160.66   11.08
   0  11  -1  112.66   11.05
   0  11   1  174.75   11.10
   0 -11  -2  198.55   11.93
   0 -11   2  239.72   11.59
   0  11   2  208.51   11.81
   0  11  -2  195.66   11.61
   0 -11   2  196.13   11.58
   0  11  -2  187.82   11.71
   0 -11  -2  186.72   11.61
   0  11   2  169.73   11.61
   0  11   2  177.12   11.80
   0  11  -2  165.14   11.56
   0 -11   2  169.90   11.55
   0  11  -2  193.53   11.71
   0 -11  -2  226.34   11.72
   0  11  -2  242.29   11.77
   0 -11  -2  182.46   11.64
   0  11   2  175.63   11.58
   0  11  -2  189.41   11.63
   0 -11  -2  170.08   11.64
   0  11   2  159.88   11.75
   0  11  -2  187.31   11.64
   0  11  -2  170.89   11.59
   0  11  -2  183.41   11.61
   0  11  -2  188.59   11.74
   0  11   2  174.62   11.63
   0 -11  -2  173.46   11.67
   0  11   2  158.24   11.64
   0 -11   2  175.09   11.57
   0 -11  -2  161.35   11.71
   0 -11  -2  157.80   11.69
   0 -11   2  185.21   11.63
   0 -11   2  182.76   11.65
   0 -11  -2  178.49   11.69
   0 -11   2  200.32   11.70
   0 -11   2  185.51   11.63
   0 -11  -2  183.42   11.68
   0  11   2  153.84   11.58
   0  11   2  180.24   11.72
   0  11   2  170.36   11.67
   0 -11   2  184.06   11.65
   0  11   2  194.91   11.71
   0  11   2  202.66   11.66
   0  11  -2  198.35   11.60
   0  11   2  169.56   11.60
   0  11  -2  193.03   11.63
   0  11  -2  184.89   11.72
   0  11   2  181.30   11.57
   0  11   2  171.64   11.58
   0  11  -2  144.13   11.56
   0  11  -2  207.64   11.63
   0  11  -3   42.23    3.49
   0 -11  -3   48.39    4.07
   0  11   3   46.29    3.48
   0  11  -3   44.24    3.30
   0  11  -3   45.21    3.00
   0 -11   3   48.52    2.91
   0  11  -3   40.88    3.21
   0 -11  -3   46.57    3.02
   0  11   3   41.88    3.05
   0  11   3   39.46    3.28
   0  11  -3   48.02    3.17
   0  11   3   50.09    3.08
   0  11  -3   43.78    3.32
   0 -11  -3   47.49    3.20
   0 -11  -3   40.73    3.06
   0  11   3   35.96    2.91
   0  11   3   38.81    3.13
   0  11   3   41.11    3.54
   0 -11  -3   43.28    3.07
   0 -11  -3   42.48    3.23
   0  11  -3   46.12    2.99
   0  11  -3   42.42    3.07
   0  11  -3   48.66    3.06
   0  11  -3   46.22    3.34
   0  11   3   41.17    3.51
   0  11   3   39.95    3.70
   0  11   3   38.77    3.32
   0 -11  -3   41.65    3.14
   0 -11   3   45.18    2.99
   0 -11  -3   40.72    3.24
   0 -11   3   45.17    3.03
   0 -11   3   47.17    3.13
   0 -11  -3   44.04    3.21
   0 -11   3   46.71    3.04
   0  11   3   42.36    3.24
   0  11   3   34.35    2.95
   0 -11   3   44.33    3.11
   0 -11  -3   41.66    3.00
   0  11   3   46.66    3.16
   0 -11  -3   43.60    3.16
   0  11  -3   39.38    2.88
   0 -11   3   46.50    2.98
   0  11   3   47.47    3.48
   0  11  -3   49.25    3.01
   0  11  -3   42.95    3.07
   0  11   3   50.81    3.28
   0  11  -3   46.33    3.05
   0  11  -3   49.25    3.05
   0  11  -3   48.57    3.16
   0  11  -3   43.72    3.29
   0  11  -3   41.74    2.92
   0 -11  -4   14.97    3.17
   0  11  -4   13.11    2.19
   0  11   4   10.37    2.15
   0  11  -4   18.34    1.81
   0 -11  -4   17.13    1.40
   0  11  -4   20.04    1.73
   0  11  -4   16.03    1.40
   0  11   4   13.88    1.99
   0  11   4   17.56    1.56
   0  11  -4   14.35    1.65
   0  11  -4   16.26    1.90
   0  11   4   16.12    1.48
   0  11   4   15.83    1.96
   0 -11  -4   15.63    1.72
   0  11  -4   18.09    1.62
   0 -11  -4   14.72    1.51
   0  11   4   15.19    2.47
   0  11  -4   16.04    1.37
   0  11  -4   16.32    1.51
   0  11  -4   12.93    1.91
   0  11  -4   14.60    1.52
   0  11  -4   15.37    1.20
   0 -11  -4   14.57    1.67
   0 -11  -4   17.25    1.44
   0 -11  -4   13.63    1.88
   0 -11   4   16.73    1.42
   0 -11  -4   14.01    1.80
   0 -11  -4   14.61    1.72
   0 -11  -4   15.51    2.31
   0  11  -4   14.48    1.20
   0 -11  -4   15.98    1.35
   0 -11  -4   14.14    2.00
   0 -11   4   17.34    1.76
   0  11   4   11.65    1.34
   0 -11   4   15.24    1.33
   0  11  -4   15.36    1.54
   0  11   4   16.06    2.30
   0  11  -4   13.37    1.52
   0  11  -4   15.45    1.47
   0  11  -4   13.30    1.26
   0  11  -4   14.51    1.47
   0  11  -4   16.18    1.91
   0  11  -4   14.47    1.68
   0 -11  -5   12.27    3.15
   0  11  -5   10.65    2.05
   0  11   5    8.90    2.11
   0  11  -5   10.45    1.79
   0  11  -5   10.60    1.58
   0  11  -5    8.95    1.25
   0 -11  -5    9.73    1.17
   0  11  -5    8.40    1.66
   0  11  -5    9.88    1.56
   0  11   5    9.74    1.86
   0  11   5    9.26    1.39
   0  11  -5   11.75    1.75
   0 -11  -5   12.13    1.57
   0  11   5   11.52    1.83
   0 -11  -5    9.54    1.34
   0  11   5    7.84    1.69
   0  11   5   12.38    1.51
   0  11  -5   10.26    1.39
   0  11   5   10.29    2.47
   0 -11  -5   10.64    1.85
   0  11   5    9.26    1.31
   0  11  -5   11.22    1.15
   0  11  -5    9.82    1.34
   0  11  -5   10.46    1.75
   0  11  -5   12.64    1.35
   0  11  -5   10.97    0.99
   0  11   5   10.37    2.35
   0 -11  -5    8.84    1.47
   0 -11  -5   11.51    1.23
   0 -11  -5   10.27    1.63
   0  11   5    9.93    2.21
   0 -11  -5   10.59    1.56
   0 -11   5    8.88    1.22
   0 -11   5   10.92    1.14
   0 -11  -5    9.48    2.21
   0  11  -5   11.07    1.01
   0 -11  -5    9.78    1.10
   0 -11  -5   12.17    1.92
   0 -11   5   12.38    1.65
   0  11  -5   11.50    1.36
   0  11   5   10.17    2.30
   0  11  -5    9.26    1.37
   0  11  -5   10.87    1.37
   0  11  -5    9.93    1.27
   0  11  -5   12.32    1.09
   0  11  -5    9.69    1.52
   0  11  -5   12.60    1.31
   0  11  -5   11.69    1.74
   0  11  -6   17.78    2.25
   0  11  -6   23.25    1.95
   0  11  -6   11.49    1.74
   0  11  -6    8.82    1.79
   0  11  -6   10.68    1.46
   0 -11  -6   12.40    1.39
   0  11  -6   11.65    1.69
   0  11   6   12.69    2.04
   0  11   6   12.86    1.57
   0  11  -6   15.91    1.94
   0 -11  -6   17.74    1.76
   0 -11  -6   12.83    1.55
   0  11  -6   13.33    1.52
   0  11   6   11.72    1.50
   0  11   6   15.22    1.64
   0  11   6   10.34    2.69
   0 -11  -6   13.08    1.70
   0 -11  -6   11.41    2.01
   0  11  -6   17.33    1.55
   0  11  -6   16.97    1.38
   0  11  -6   14.74    1.98
   0  11  -6   17.53    1.28
   0  11  -6   17.22    1.59
   0  11   6   13.96    2.54
   0  11   6   13.07    2.98
   0  11   6   10.71    1.79
   0 -11  -6   13.88    1.72
   0 -11  -6   14.99    1.48
   0  11   6   14.48    2.25
   0 -11  -6   13.77    1.69
   0  11   6   12.95    2.45
   0 -11  -6   15.57    2.39
   0  11  -6   16.86    1.27
   0 -11  -6   13.15    1.54
   0 -11   6   15.89    1.82
   0 -11  -6   14.18    1.30
   0 -11  -6   14.88    2.08
   0 -11   6   14.98    1.38
   0  11   6   17.60    2.01
   0  11  -6   16.42    1.58
   0  11   6   20.46    2.51
   0  11  -6   15.56    1.59
   0  11  -6   15.88    1.48
   0  11  -6   16.50    1.59
   0  11  -6   17.42    1.80
   0  11  -6   21.07    1.36
   0  11  -6   16.72    1.88
   0  11  -6   19.28    1.56
   0  11  -7  302.30   16.88
   0  11  -7  269.24   16.72
   0  11  -7  251.76   16.83
   0  11  -7  292.87   16.76
   0  11  -7  317.44   16.87
   0  11   7  251.44   16.91
   0 -11  -7  255.04   16.67
   0  11  -7  236.39   16.69
   0  11  -7  257.49   16.78
   0  11   7  237.20   16.75
   0  11  -7  257.31   16.78
   0  11  -7  299.18   16.72
   0  11  -7  276.85   16.83
   0  11  -7  263.63   16.83
   0 -11  -7  260.81   16.79
   0  11   7  278.90   16.68
   0 -11  -7  233.56   16.71
   0  11  -7  241.66   16.65
   0  11   7  219.21   16.69
   0  11   7  213.07   16.80
   0  11  -7  262.85   16.69
   0  11  -7  280.63   16.71
   0  11  -7  264.34   16.66
   0  11  -7  252.80   16.79
   0  11  -7  269.83   16.64
   0 -11  -7  227.38   16.73
   0 -11  -7  239.88   16.74
   0  11   7  237.73   16.96
   0  11   7  239.37   16.78
   0  11   7  243.65   16.86
   0 -11  -7  254.50   16.68
   0 -11  -7  241.52   16.72
   0  11   7  241.42   16.83
   0  11   7  225.75   16.92
   0  11   7  239.38   16.80
   0 -11  -7  243.28   16.75
   0 -11  -7  252.54   16.71
   0  11  -7  269.26   16.64
   0 -11   7  268.76   16.79
   0 -11  -7  238.59   16.80
   0  11  -7  270.25   16.69
   0  11   7  283.20   16.73
   0  11   7  285.24   16.81
   0  11  -7  260.20   16.71
   0  11  -7  275.86   16.73
   0  11  -7  279.73   16.81
   0  11  -7  259.06   16.66
   0  11  -7  258.90   16.75
   0  11  -7  299.92   16.89
   0 -11  -7  250.06   16.80
   0  11  -7  272.19   16.67
   0  11  -7  311.78   16.67
   0  11  -7  262.93   16.74
   0 -11  -8  224.41   15.87
   0  11  -8  276.83   16.07
   0  11  -8  234.91   16.04
   0  11  -8  250.86   15.93
   0  11   8  241.67   16.16
   0  11  -8  301.07   16.06
   0  11  -8  235.52   15.90
   0  11  -8  242.16   16.00
   0 -11  -8  239.50   15.87
   0  11   8  234.76   15.97
   0  11  -8  259.80   16.03
   0  11  -8  259.61   16.04
   0  11  -8  225.99   15.96
   0  11  -8  275.15   15.91
   0  11  -8  249.05   15.99
   0 -11  -8  240.81   15.96
   0 -11  -8  222.86   15.92
   0 -11  -8  245.05   16.00
   0  11   8  237.67   16.03
   0  11   8  240.06   16.15
   0  11  -8  242.81   16.00
   0  11  -8  263.93   15.92
   0  11  -8  240.14   15.85
   0  11  -8  247.34   15.84
   0  11  -8  245.78   15.89
   0  11   8  235.68   16.01
   0  11   8  236.57   16.11
   0 -11  -8  245.65   15.88
   0  11   8  238.70   16.06
   0  11   8  227.94   16.15
   0  11   8  224.32   16.05
   0 -11  -8  225.52   16.02
   0  11  -8  257.69   15.85
   0 -11  -8  218.22   15.96
   0 -11   8  268.28   15.92
   0 -11   8  258.26   16.00
   0  11   8  276.30   16.03
   0  11   8  253.47   15.93
   0  11  -8  244.71   15.88
   0  11  -8  243.29   15.92
   0  11  -8  244.19   15.86
   0  11  -8  250.71   15.94
   0  11  -8  266.72   16.02
   0  11  -8  285.86   16.08
   0  11  -8  255.81   15.94
   0 -11  -8  236.11   16.00
   0  11  -8  252.03   15.87
   0  11  -8  248.58   15.96
   0  11  -8  271.24   15.88
   0  11  -9   36.95    3.17
   0  11  -9   43.73    3.06
   0 -11  -9   36.55    2.64
   0  11  -9   40.63    2.79
   0  11  -9   38.09    2.74
   0 -11  -9   27.74    2.56
   0  11  -9   28.43    2.80
   0  11   9   28.54    3.05
   0  11  -9   35.52    2.92
   0  11  -9   35.95    2.89
   0  11  -9   37.89    3.01
   0  11  -9   30.00    3.03
   0  11  -9   39.18    2.72
   0  11   9   39.62    3.45
   0  11  -9   49.88    2.97
   0  11  -9   45.88    2.82
   0  11   9   25.04    3.01
   0 -11  -9   25.17    2.84
   0 -11  -9   27.20    2.69
   0  11  -9   39.69    2.68
   0  11  -9   35.63    2.62
   0  11  -9   34.51    2.97
   0  11  -9   36.03    2.53
   0  11  -9   35.17    2.50
   0 -11  -9   34.44    2.85
   0  11  -9   39.38    2.98
   0  11   9   30.35    3.51
   0  11   9   25.42    2.87
   0 -11  -9   29.07    2.62
   0  11   9   28.79    3.27
   0  11   9   28.51    3.60
   0  11   9   30.59    3.94
   0 -11   9   35.24    2.55
   0 -11   9   33.37    2.91
   0 -11  -9   28.35    2.54
   0  11  -9   35.97    2.49
   0 -11   9   35.17    2.67
   0 -11  -9   29.72    3.11
   0  11   9   41.42    3.50
   0  11  -9   36.07    2.62
   0  11   9   38.20    3.05
   0  11  -9   35.84    2.70
   0  11  -9   34.84    2.57
   0  11  -9   36.56    2.87
   0  11  -9   32.87    2.66
   0  11  -9   33.64    2.71
   0  11  -9   36.97    2.91
   0  11  -9   40.95    2.97
   0  11  -9   39.42    2.55
   0  11  -9   41.99    2.57
   0  11  -9   40.47    2.80
   0 -11  -9   34.34    3.18
   0  11  -9   40.27    2.61
   0  11 -10  254.77   14.81
   0 -11 -10  220.35   14.64
   0  11 -10  237.33   14.68
   0  11 -10  234.73   14.67
   0 -11 -10  212.23   14.61
   0  11  10  206.23   14.72
   0 -11 -10  207.70   14.74
   0  11  10  207.69   14.80
   0  11 -10  274.48   14.81
   0  11 -10  257.39   14.72
   0  11 -10  257.28   14.78
   0  11  10  242.66   15.03
   0 -11 -10  205.51   14.75
   0  11 -10  222.87   14.67
   0  11 -10  219.10   14.58
   0  11 -10  222.58   14.64
   0  11 -10  231.56   14.65
   0  11 -10  222.81   14.58
   0  11 -10  240.36   14.64
   0  11  10  224.54   14.94
   0  11  10  201.25   14.76
   0 -11 -10  209.70   14.71
   0 -11 -10  212.16   14.62
   0  11  10  221.05   14.86
   0  11  10  220.28   15.00
   0  11  10  216.01   14.87
   0 -11  10  229.89   14.77
   0  11 -10  232.39   14.58
   0  11  10  229.72   14.68
   0  11 -10  225.68   14.62
   0  11  10  255.02   14.83
   0  11 -10  211.23   14.69
   0  11 -10  241.05   14.63
   0  11 -10  207.97   14.71
   0  11 -10  231.71   14.78
   0  11 -10  245.64   14.83
   0  11 -10  248.07   14.62
   0  11 -10  228.44   14.60
   0 -11 -10  209.98   14.76
   0  11 -10  240.67   14.70
   0  11 -11  102.22    7.44
   0  11 -11  105.89    7.27
   0  11  11  100.66    7.48
   0  11 -11  108.25    7.35
   0  11 -11   99.62    7.38
   0  11 -11  103.67    7.14
   0  11 -11  110.40    7.26
   0  11 -11  115.35    7.40
   0  11 -11  111.78    7.32
   0  11 -11  112.27    7.38
   0  11  11   97.64    7.72
   0  11 -11  115.29    7.38
   0  11 -11  112.88    7.39
   0  11  11   97.14    7.47
   0  11  11  117.48    7.81
   0  11  11  111.54    7.67
   0 -11 -11  107.74    7.21
   0  11  11  108.80    7.78
   0  11  11  112.39    8.01
   0 -11  11  117.26    7.44
   0 -11  11  118.56    7.24
   0  11 -11  108.54    7.19
   0  11 -11  109.05    7.27
   0  11 -11  115.84    7.18
   0  11 -11  101.47    7.17
   0  11 -11  123.25    7.45
   0  11 -11  112.46    7.29
   0 -11 -12   71.58    5.69
   0  11 -12   88.16    5.97
   0  11  12   67.61    6.09
   0 -11 -12   70.51    5.89
   0  11 -12   90.52    5.89
   0  11 -12   93.49    6.05
   0  11 -12   89.92    5.82
   0  11 -12   85.45    5.72
   0  11 -12   80.03    5.67
   0  11 -12   93.23    5.75
   0  11 -12   83.46    5.69
   0  11 -12   88.89    5.97
   0  11  12   91.91    6.44
   0  11 -12   99.03    5.92
   0  11 -12   99.51    6.01
   0  11  12   89.59    6.53
   0  11  12   69.78    5.99
   0  11  12   74.27    6.30
   0 -11 -12   80.34    5.76
   0  11 -12   81.47    5.72
   0  11 -12   96.76    6.04
   0  11 -12   86.82    5.89
   0  11 -12   94.99    5.72
   0  11 -12   91.40    5.86
   0 -11  12   88.57    6.05
   0 -11  12   91.43    5.83
   0  11 -12   84.06    5.68
   0 -11  12   86.85    5.78
   0  11  12   82.91    5.97
   0  11 -12   88.88    5.72
   0  11  12   98.29    6.35
   0  11 -12   91.42    5.85
   0  11 -12   94.88    6.02
   0  11 -12   88.09    5.86
   0 -11 -12   80.70    5.77
   0  11 -12   90.67    6.09
   0  11 -12   80.62    5.66
   0  11 -12   85.68    5.83
   0  11 -12   82.85    5.85
   0  11 -12   83.87    5.77
   0  11 -13    6.53    2.04
   0  11 -13    6.96    1.67
   0  11 -13    7.14    1.61
   0 -11 -13    5.47    1.44
   0  11 -13    7.54    2.25
   0  11  13    6.22    2.82
   0  11 -13    9.48    1.77
   0 -11 -13    5.12    1.24
   0  11  13    5.07    1.72
   0  11 -13    6.17    1.98
   0  11 -13    4.58    1.66
   0  11  13    5.32    2.10
   0  11 -13    7.30    1.95
   0  11 -13    5.48    1.48
   0  11 -13    7.66    2.00
   0  11 -13    6.63    1.29
   0  11 -13    4.56    1.28
   0  11 -13    4.98    1.51
   0 -11 -13    3.75    1.81
   0  11  13    6.22    3.34
   0  11  13    4.79    1.97
   0  11  13    5.70    2.93
   0 -11 -13    5.11    1.40
   0  11  13    2.14    3.45
   0  11  13    5.87    3.95
   0 -11  13    4.98    1.37
   0 -11  13    4.80    1.22
   0 -11  13    6.66    1.92
   0 -11  13    4.75    1.37
   0  11 -13    6.20    1.14
   0 -11  13    4.44    1.81
   0  11  13    5.00    3.06
   0  11  13    7.42    2.29
   0  11 -13    6.72    1.30
   0  11 -13    5.68    1.42
   0  11 -13    6.19    1.52
   0  11 -13    3.86    1.72
   0  11 -13    4.71    1.59
   0  11 -13    5.21    1.77
   0  11 -13    5.51    1.83
   0  11 -13    3.74    1.33
   0  11 -13    6.80    1.21
   0 -11 -14   37.54    3.43
   0  11 -14   47.59    3.93
   0  11 -14   46.74    3.57
   0  11 -14   44.61    3.55
   0  11 -14   47.40    3.63
   0  11  14   42.44    4.33
   0 -11 -14   39.63    3.33
   0  11  14   62.75    4.78
   0  11  14   49.37    3.59
   0  11 -14   48.33    3.58
   0  11 -14   49.99    3.72
   0  11 -14   47.63    3.38
   0 -11 -14   37.55    3.63
   0 -11 -14   43.24    3.55
   0  11  14   37.10    4.02
   0  11 -14   45.71    3.48
   0  11 -14   43.02    3.53
   0  11 -14   46.68    3.71
   0  11 -14   47.79    3.80
   0  11 -14   44.07    3.32
   0  11  14   92.76    5.70
   0  11  14   41.45    4.01
   0  11  14   79.79    5.01
   0 -11 -14   41.05    3.42
   0  11  14   83.65    5.44
   0  11  14   76.70    5.01
   0 -11  14   45.67    3.48
   0 -11  14   43.86    3.82
   0 -11  14   46.36    3.38
   0  11 -14   44.36    3.32
   0 -11  14   46.57    3.70
   0 -11 -14   45.39    3.65
   0  11 -14   43.88    3.34
   0  11  14   44.03    4.44
   0  11 -14   46.33    3.55
   0  11 -14   48.78    3.66
   0  11 -14   46.06    3.78
   0  11 -14   47.90    3.35
   0  11 -14   48.84    3.55
   0  11 -14   49.00    3.42
   0  11 -14   43.77    3.58
   0  11 -15    0.04    1.63
   0  11 -15   -1.90    1.75
   0  11 -15    0.50    2.27
   0 -11 -15   -0.37    1.43
   0 -11 -15    1.21    1.17
   0  11  15   -0.49    1.75
   0  11  15    0.37    3.53
   0  11 -15   -1.01    2.01
   0  11 -15    1.24    1.75
   0  11 -15    2.61    1.62
   0  11 -15    0.38    1.82
   0 -11 -15    0.61    1.53
   0  11  15    1.66    2.22
   0  11  15    4.55    3.99
   0  11  15    1.90    3.51
   0  11 -15    0.15    1.56
   0  11 -15    0.47    1.91
   0  11 -15   -0.87    1.27
   0  11 -15   -0.21    1.36
   0  11 -15   -1.49    2.07
   0  11 -15   -1.04    1.55
   0  11  15   -1.11    2.99
   0  11  15   -5.24    3.90
   0  11  15    6.19    4.48
   0 -11  15    0.68    2.17
   0  11 -15    1.13    1.25
   0  11  15   -0.31    2.86
   0  11  15    2.06    3.34
   0  11 -15    0.77    1.26
   0  11 -15   -0.15    1.60
   0  11 -15    0.14    1.70
   0  11 -15    0.43    2.01
   0  11 -15    2.16    1.34
   0  11  16   13.32    3.10
   0  11 -16   11.95    1.97
   0  11 -16    9.91    1.90
   0  11  16    8.12    3.61
   0  11 -16   13.96    1.98
   0  11 -16   10.66    2.15
   0  11  16    7.17    2.31
   0 -11 -16    8.31    2.11
   0 -11 -16    6.57    1.77
   0  11  16   12.76    4.12
   0  11 -16   11.29    1.85
   0  11 -16    9.79    2.21
   0  11 -16   13.50    1.92
   0  11 -16   10.78    1.68
   0  11 -16   10.20    1.48
   0  11 -16   14.64    2.12
   0  11  16   13.29    4.65
   0  11  16    7.94    3.17
   0  11  16    9.29    4.01
   0  11 -16    7.76    1.59
   0 -11  16   11.69    2.48
   0  11 -16   12.62    2.49
   0 -11 -16    7.93    1.67
   0 -11 -16   11.15    1.94
   0  11  16    9.71    3.48
   0  11 -16   10.14    1.91
   0  11 -16   11.40    2.25
   0  11 -16   12.19    1.63
   0  11 -16   11.17    1.87
   0  11 -17   17.70    2.25
   0  11 -17   21.86    2.39
   0  11  17   18.50    3.82
   0  11 -17   17.06    2.51
   0  11 -17   21.99    2.13
   0  11 -17   22.28    2.34
   0 -11 -17   18.04    2.20
   0 -11 -17   17.14    2.45
   0  11 -17   21.68    2.58
   0  11 -17   20.86    2.23
   0  11 -17   22.90    2.25
   0  11 -17   19.27    2.44
   0  11  17   20.28    3.70
   0  11  17   19.48    3.87
   0  11  17   15.95    4.85
   0  11  17   20.31    3.41
   0  11  17   18.61    4.24
   0  11 -17   18.89    2.07
   0 -11 -17   18.51    2.10
   0  11 -17   22.73    2.76
   0  11  17   20.40    3.80
   0 -11 -17   18.11    2.26
   0  11 -17   25.65    2.06
   0  11 -17   22.65    2.27
   0  11 -18    0.04    1.71
   0  11 -18    0.64    1.58
   0  11  18   -0.13    3.37
   0 -11 -18    2.52    1.53
   0 -11 -18   -1.34    1.88
   0  11  18   -1.79    3.27
   0  11 -18    0.99    1.68
   0  11 -18    1.64    2.02
   0  11 -18    0.76    1.54
   0  11 -18    0.51    1.37
   0  11 -18    1.11    1.65
   0  11  18    3.74    3.83
   0  11 -18    0.81    1.55
   0 -11 -18   -0.10    1.82
   0  11 -18    0.49    2.26
   0  11  18    2.19    3.68
   0  11 -18    2.12    1.70
   0  11 -18    1.00    1.65
   0  11 -18    0.22    1.67
   0  11 -18    3.05    1.93
   0  11 -18   -0.37    1.82
   0  11  18   -0.55    3.35
   0  11  18    5.09    4.44
   0  11  18    0.51    3.54
   0 -11 -18    0.70    1.61
   0  11  18   -1.07    2.71
   0  11 -19   10.21    2.03
   0  11  19    8.04    3.57
   0  11 -19   10.33    1.72
   0  11  19    5.11    4.29
   0  11  19   10.25    3.67
   0  11  19    8.54    3.29
   0  11 -19    9.70    1.67
   0  11  19   12.77    3.71
   0  11 -19   10.37    1.74
   0 -11 -19    7.71    2.09
   0  11  19    7.32    2.75
   0 -11 -19    9.13    1.72
   0  11 -19   11.45    2.28
   0  11  20   19.65    3.54
   0  11 -20   22.31    2.16
   0  11 -20   20.90    2.07
   0  11 -20   25.29    2.34
   0  11  20   17.00    3.14
   0 -11 -20   19.92    2.30
   0  11  20   17.36    2.84
   0 -11 -20   18.11    2.16
   0 -11 -20   16.77    2.02
   0  11 -20   19.92    2.43
   0 -11 -20   19.84    2.18
   0  11 -20   20.37    2.02
   0  11 -20   20.89    2.02
   0  11  20   20.19    3.31
   0  11  20   19.28    3.70
   0  11  20   26.78    4.22
   0  11 -20   21.74    2.08
   0  11  21   -3.38    3.10
   0  11  21    1.93    3.53
   0  11 -21   -0.28    1.43
   0  11 -21    0.30    1.70
   0 -11 -21    2.09    1.47
   0 -11 -21    0.83    1.25
   0  11 -21    1.40    1.29
   0 -11 -21    1.45    1.36
   0  11  21    1.25    2.66
   0  11  21    2.69    2.79
   0  11 -21    1.99    1.29
   0  11 -21    4.08    1.59
   0 -11 -22    0.69    1.61
   0 -11 -22    1.04    1.06
   0  11 -22    0.88    1.53
   0 -11 -22    1.56    1.26
   0  11 -22    1.61    1.13
   0  11 -22    2.39    1.39
   0 -11 -22    0.74    1.46
   0  11 -22    1.37    1.26
   0  11  22    0.26    2.22
   0  11  22    0.14    2.39
   0 -11 -23    0.83    1.13
   0  11  23   -0.38    1.70
   0 -11 -23    1.80    1.27
   0  11 -23    0.36    1.25
   0 -11 -23    0.23    1.30
   0  11 -23   -0.21    1.09
   0 -11 -23    1.38    1.13
   0  11 -23    0.63    0.99
   0 -12   0  561.22   35.42
   0 -12   0  575.71   35.32
   0  12   0  497.62   35.38
   0  12   0  517.53   35.29
   0 -12   0  553.90   35.31
   0  12   0  542.41   35.40
   0  12   0  693.02   35.49
   0  12   0  564.69   35.32
   0 -12   0  542.98   35.35
   0  12   0  709.73   35.49
   0  12   0  523.31   35.32
   0 -12   0  499.50   35.31
   0 -12   0  531.84   35.39
   0 -12   0  593.72   35.29
   0 -12   0  522.05   35.36
   0 -12   0  559.12   35.41
   0 -12   0  544.35   35.39
   0  12   0  581.47   35.38
   0  12   0  568.47   35.40
   0  12   0  570.37   35.31
   0  12   0  543.11   35.32
   0  12   0  547.60   35.33
   0  12   0  565.30   35.32
   0 -12  -1 1210.44   77.81
   0  12  -1 1570.67   77.89
   0  12   1 1244.62   77.87
   0 -12   1 1348.21   77.75
   0 -12  -1 1333.30   77.76
   0  12   1 1198.13   77.80
   0  12  -1 1144.97   77.72
   0  12   1 1182.71   77.73
   0  12  -1 1242.07   77.83
   0  12   1 1248.40   77.83
   0 -12  -1 1292.72   77.78
   0  12  -1 1285.84   77.76
   0  12   1 1240.70   77.74
   0 -12  -1 1113.84   77.77
   0  12  -1 1518.26   77.87
   0 -12  -1 1320.02   77.82
   0  12   1 1444.26   77.89
   0 -12   1 1203.32   77.75
   0  12   1 1171.74   77.75
   0 -12  -1 1127.01   77.79
   0  12  -1 1193.08   77.74
   0 -12  -1 1123.40   77.81
   0 -12   1 1246.66   77.81
   0 -12   1 1221.63   77.77
   0 -12  -1 1154.49   77.82
   0 -12  -1 1332.45   77.73
   0 -12  -1 1194.70   77.81
   0 -12   1 1239.94   77.79
   0 -12   1 1303.27   77.83
   0  12   1 1272.10   77.83
   0  12  -1 1313.99   77.81
   0  12   1 1285.55   77.80
   0 -12  -1 1212.90   77.80
   0 -12   1 1188.88   77.78
   0  12   1 1236.99   77.74
   0  12  -1 1194.20   77.72
   0  12  -1 1143.65   77.73
   0  12   1 1156.14   77.74
   0  12  -1 1233.35   77.76
   0  12   1 1171.81   77.75
   0  12  -1 1208.30   77.75
   0  12  -1 1131.55   77.75
   0  12   1 1116.16   77.73
   0 -12  -2   -0.38    2.91
   0  12   2    1.95    1.77
   0  12  -2    2.85    0.86
   0 -12  -2    2.61    0.88
   0 -12   2    2.34    0.71
   0  12  -2    2.33    1.27
   0  12   2    1.92    1.09
   0  12   2    2.10    2.26
   0  12   2   -0.04    1.22
   0  12  -2    0.72    1.19
   0  12   2    1.04    1.56
   0  12   2    1.20    2.09
   0 -12  -2    2.21    1.33
   0  12   2    1.15    0.76
   0 -12  -2    1.83    1.01
   0 -12  -2    1.80    1.09
   0  12  -2   -0.02    1.76
   0  12  -2    0.92    1.10
   0  12  -2    0.53    0.84
   0  12  -2    1.64    1.21
   0 -12   2    1.77    1.00
   0 -12  -2    2.20    1.24
   0 -12  -2    1.48    1.59
   0 -12  -2    1.81    1.44
   0 -12   2    2.54    1.11
   0 -12   2    2.14    0.99
   0 -12   2    2.75    1.14
   0 -12  -2    1.66    1.37
   0 -12   2    2.32    1.28
   0 -12   2    1.70    1.03
   0 -12  -2    1.88    1.18
   0  12   2    1.54    0.76
   0  12   2    0.99    1.28
   0  12   2    3.92    1.39
   0 -12  -2    1.20    0.96
   0  12   2    1.26    1.93
   0  12  -2    0.91    1.22
   0  12  -2    0.96    1.06
   0  12  -2    1.10    1.03
   0  12   2    0.62    0.88
   0 -12  -3  856.00   55.58
   0  12  -3  887.96   55.60
   0  12   3  845.40   55.64
   0 -12   3  953.62   55.47
   0  12  -3  920.65   55.59
   0  12  -3  914.21   55.51
   0  12  -3  957.36   55.63
   0 -12  -3  904.08   55.51
   0  12   3  861.07   55.57
   0  12   3  858.32   55.49
   0  12   3  940.98   55.51
   0  12  -3  833.07   55.56
   0  12  -3  913.55   55.59
   0 -12  -3  858.00   55.56
   0 -12  -3  863.33   55.53
   0  12  -3  948.26   55.53
   0  12   3  786.11   55.57
   0  12  -3  889.36   55.51
   0  12  -3  865.70   55.49
   0  12  -3  864.22   55.58
   0  12  -3  882.33   55.52
   0  12   3  761.94   55.53
   0 -12  -3  859.24   55.56
   0  12  -3  813.70   55.47
   0 -12   3  887.02   55.52
   0 -12  -3  885.92   55.59
   0 -12   3  867.36   55.49
   0 -12   3  891.87   55.52
   0 -12   3  895.84   55.54
   0 -12  -3  870.84   55.56
   0 -12   3  960.57   55.58
   0  12   3  790.98   55.54
   0 -12  -3  889.52   55.56
   0  12   3  843.09   55.57
   0 -12   3  917.40   55.55
   0  12   3  677.61   55.47
   0 -12   3  908.82   55.52
   0 -12  -3  862.06   55.50
   0  12   3  895.25   55.52
   0  12   3  926.11   55.51
   0  12  -3  907.26   55.51
   0  12  -3  872.83   55.54
   0  12  -3  917.16   55.51
   0  12  -3  852.99   55.56
   0 -12  -4   82.72    5.69
   0  12  -4   81.68    5.27
   0  12   4   81.08    5.28
   0  12  -4   68.95    5.03
   0  12  -4   72.04    4.88
   0  12  -4   65.80    5.10
   0 -12  -4   68.84    4.87
   0  12   4   66.95    4.90
   0  12   4   68.77    5.32
   0  12   4   85.25    4.90
   0  12  -4   75.92    5.09
   0  12  -4   72.02    5.01
   0 -12  -4   82.68    5.03
   0  12  -4   75.36    4.93
   0 -12  -4   65.92    4.92
   0  12   4   80.80    4.99
   0  12   4   63.19    5.28
   0 -12  -4   63.33    5.03
   0  12  -4   82.01    4.87
   0  12  -4   79.02    4.94
   0  12  -4   74.80    5.12
   0  12  -4   80.62    4.93
   0 -12  -4   62.68    4.97
   0  12   4   62.85    5.22
   0 -12  -4   77.01    4.87
   0 -12   4   72.55    4.86
   0 -12   4   70.85    4.90
   0 -12  -4   66.20    5.08
   0 -12   4   74.02    4.90
   0 -12  -4   71.60    5.02
   0 -12   4   83.63    5.01
   0 -12  -4   68.24    5.05
   0 -12  -4   74.56    5.09
   0  12  -4   79.23    4.79
   0 -12   4   76.86    4.88
   0 -12  -4   72.59    4.86
   0 -12  -4   74.18    5.23
   0 -12   4   74.25    5.07
   0  12   4   49.69    4.81
   0 -12   4   77.26    4.97
   0  12   4   65.03    4.98
   0  12   4   80.76    5.22
   0  12   4   88.60    5.06
   0  12  -4   78.09    4.95
   0  12  -4   69.89    4.90
   0  12  -4   81.75    4.91
   0  12  -4   78.92    5.09
   0  12  -4   83.43    4.91
   0  12  -4   81.39    5.01
   0  12  -5  174.30   13.47
   0  12  -5  205.36   13.49
   0 -12  -5  227.88   13.32
   0  12  -5  220.18   13.48
   0  12  -5  239.68   13.45
   0  12  -5  228.01   13.34
   0  12  -5  239.61   13.44
   0  12   5  207.95   13.31
   0  12   5  192.23   13.39
   0  12  -5  195.55   13.42
   0 -12  -5  180.92   13.38
   0  12  -5  213.56   13.33
   0 -12  -5  201.99   13.34
   0  12   5  233.69   13.36
   0  12   5  201.87   13.51
   0 -12  -5  200.90   13.41
   0  12  -5  187.76   13.28
   0  12  -5  213.63   13.34
   0  12  -5  199.28   13.43
   0  12  -5  203.38   13.33
   0  12   5  187.41   13.54
   0 -12  -5  197.65   13.38
   0  12   5  195.47   13.49
   0 -12  -5  212.38   13.31
   0 -12  -5  205.21   13.40
   0 -12  -5  202.18   13.38
   0 -12   5  211.41   13.33
   0  12  -5  218.47   13.26
   0 -12  -5  189.42   13.28
   0 -12   5  222.63   13.33
   0 -12   5  224.58   13.43
   0 -12  -5  203.26   13.45
   0 -12  -5  198.40   13.39
   0  12   5  201.07   13.36
   0  12   5  218.32   13.44
   0  12  -5  198.95   13.33
   0  12  -5  207.31   13.35
   0  12  -5  198.18   13.32
   0  12  -5  207.91   13.31
   0  12  -5  199.30   13.31
   0  12  -5  194.22   13.41
   0  12  -5  223.96   13.27
   0  12  -6   68.16    5.46
   0 -12  -6   72.13    5.93
   0  12  -6   89.27    5.43
   0  12   6   76.03    5.55
   0  12  -6   78.92    5.29
   0 -12  -6   74.97    5.12
   0  12  -6   72.92    5.13
   0  12  -6   72.28    5.30
   0  12  -6   76.64    5.32
   0  12   6   68.76    5.35
   0  12  -6   76.83    5.34
   0  12  -6   90.95    5.24
   0 -12  -6   79.48    5.28
   0 -12  -6   71.26    5.18
   0  12   6   83.28    5.20
   0  12  -6   73.01    5.15
   0  12   6   55.77    5.32
   0 -12  -6   68.51    5.26
   0  12  -6   76.74    5.36
   0  12  -6   78.96    5.12
   0  12  -6   82.50    5.19
   0  12  -6   75.92    5.17
   0  12   6   68.98    5.58
   0  12   6   69.34    5.77
   0 -12  -6   75.14    5.28
   0 -12  -6   75.74    5.14
   0 -12   6   78.62    5.15
   0 -12  -6   73.57    5.23
   0  12   6   68.44    5.43
   0 -12  -6   71.12    5.50
   0 -12  -6   69.83    5.35
   0 -12  -6   68.60    5.07
   0 -12  -6   76.89    5.19
   0 -12   6   81.92    5.32
   0  12  -6   81.10    5.06
   0 -12   6   82.52    5.15
   0  12   6   84.26    5.35
   0  12  -6   79.40    5.18
   0  12   6   85.42    5.52
   0  12  -6   74.99    5.18
   0  12  -6   79.98    5.21
   0  12  -6   89.03    5.36
   0  12  -6   78.14    5.14
   0  12  -6   91.56    5.09
   0  12  -6   83.97    5.15
   0  12  -6   87.18    5.48
   0  12  -6   76.49    5.31
   0 -12  -6   77.58    5.43
   0  12  -7  501.99   29.12
   0  12  -7  413.03   29.05
   0  12   7  426.35   29.15
   0  12  -7  522.33   29.10
   0 -12  -7  468.88   28.94
   0  12  -7  437.96   28.95
   0  12  -7  464.24   29.05
   0  12  -7  466.90   29.07
   0  12   7  426.63   28.98
   0  12  -7  454.98   29.02
   0  12  -7  471.96   29.08
   0  12  -7  493.56   28.96
   0  12  -7  460.01   29.07
   0 -12  -7  452.63   29.01
   0 -12  -7  426.79   28.97
   0  12  -7  440.12   28.91
   0  12   7  406.53   29.04
   0 -12  -7  439.29   29.04
   0  12   7  424.17   29.09
   0  12  -7  450.11   28.94
   0  12  -7  458.36   28.96
   0  12  -7  422.54   29.02
   0  12  -7  440.09   28.91
   0  12  -7  443.34   28.88
   0  12   7  430.76   29.07
   0  12   7  433.98   29.10
   0 -12  -7  426.70   28.97
   0 -12  -7  459.57   28.93
   0  12   7  411.01   29.03
   0  12   7  408.62   28.99
   0  12  -7  471.59   28.89
   0 -12  -7  419.60   28.97
   0 -12  -7  413.93   29.01
   0 -12   7  486.27   28.98
   0 -12   7  486.04   29.04
   0  12  -7  437.25   28.94
   0  12   7  464.00   29.02
   0  12   7  462.63   28.95
   0  12  -7  479.54   28.98
   0  12  -7  491.47   29.06
   0  12  -7  443.51   28.92
   0  12  -7  442.42   28.95
   0  12  -7  441.25   29.00
   0  12  -7  525.44   28.92
   0  12  -7  489.60   28.92
   0  12  -7  458.28   28.99
   0  12  -7  514.71   29.12
   0 -12  -7  436.87   29.02
   0  12  -7  458.18   28.92
   0  12  -8   59.17    3.86
   0 -12  -8   48.01    3.43
   0  12  -8   48.75    3.91
   0  12   8   51.60    4.08
   0  12  -8   63.62    3.80
   0 -12  -8   45.92    3.41
   0  12  -8   47.12    3.46
   0  12  -8   48.51    3.64
   0  12   8   45.54    3.79
   0  12  -8   54.29    3.84
   0  12  -8   48.30    3.73
   0  12  -8   56.91    3.55
   0  12  -8   50.06    3.76
   0 -12  -8   49.73    3.63
   0  12  -8   54.65    3.81
   0 -12  -8   44.89    3.69
   0  12   8   38.95    3.75
   0  12   8   40.63    3.50
   0 -12  -8   41.31    3.53
   0  12   8   48.65    4.25
   0 -12  -8   44.15    3.68
   0  12  -8   50.64    3.35
   0  12  -8   48.86    3.49
   0  12  -8   50.00    3.40
   0  12  -8   51.90    3.52
   0  12  -8   45.02    3.74
   0  12   8   38.02    3.70
   0  12   8   47.64    4.54
   0  12   8   45.18    4.15
   0 -12  -8   42.78    3.57
   0 -12  -8   50.64    3.47
   0  12   8   47.96    3.97
   0  12   8   46.64    4.10
   0 -12  -8   44.96    4.00
   0  12  -8   52.76    3.36
   0 -12   8   53.45    3.69
   0 -12  -8   46.02    3.83
   0  12   8   52.96    4.14
   0  12  -8   52.14    3.50
   0  12   8   52.44    3.75
   0  12  -8   50.04    3.54
   0  12  -8   48.81    3.56
   0  12  -8   56.06    3.67
   0  12  -8   49.30    3.43
   0  12  -8   53.30    3.45
   0 -12  -8   51.59    3.90
   0  12  -8   51.82    3.71
   0  12  -8   57.15    3.83
   0  12  -8   52.61    3.40
   0  12  -8   56.31    3.63
   0  12  -9  730.85   41.94
   0  12  -9  651.02   41.81
   0 -12  -9  595.42   41.77
   0  12  -9  598.81   41.88
   0  12  -9  793.85   41.96
   0  12   9  666.83   42.04
   0  12  -9  661.34   41.89
   0 -12  -9  656.01   41.78
   0  12   9  637.31   41.83
   0  12  -9  723.06   41.80
   0  12  -9  664.96   41.87
   0  12  -9  679.11   41.92
   0  12  -9  699.04   41.91
   0 -12  -9  579.43   41.83
   0  12  -9  687.24   41.79
   0  12   9  609.08   41.91
   0 -12  -9  669.24   41.90
   0  12   9  533.87   41.79
   0 -12  -9  559.91   41.81
   0  12   9  663.88   41.97
   0 -12  -9  580.32   41.86
   0  12  -9  641.39   41.73
   0  12  -9  603.15   41.86
   0  12  -9  676.37   41.81
   0  12  -9  604.09   41.74
   0  12  -9  652.48   41.78
   0  12   9  659.68   41.96
   0  12   9  654.50   41.94
   0  12   9  591.74   41.89
   0 -12  -9  656.71   41.78
   0  12   9  641.89   41.91
   0  12   9  609.78   41.92
   0  12   9  614.33   41.86
   0 -12   9  688.19   41.79
   0 -12   9  726.98   41.92
   0  12  -9  669.01   41.74
   0 -12   9  724.46   41.84
   0  12   9  722.45   41.86
   0  12  -9  662.13   41.78
   0  12   9  659.53   41.79
   0  12  -9  651.83   41.75
   0  12  -9  715.49   41.91
   0  12  -9  650.87   41.80
   0  12  -9  683.81   41.83
   0  12  -9  658.89   41.81
   0  12  -9  661.57   41.84
   0 -12  -9  625.27   41.86
   0  12  -9  747.64   41.78
   0  12  -9  685.56   41.84
   0  12  -9  669.22   41.76
   0  12  -9  756.81   41.97
   0 -12 -10  126.92    8.94
   0 -12 -10  124.09    8.92
   0  12 -10  149.95    9.18
   0 -12 -10  131.83    9.07
   0  12  10  119.55    9.19
   0  12 -10  167.08    9.17
   0 -12 -10  133.80    9.13
   0  12  10  154.83    9.46
   0  12  10  141.33    9.47
   0  12  10  133.87    9.37
   0  12  10  120.94    9.12
   0  12  10  136.32    9.60
   0  12 -10  131.17    8.88
   0  12  10  129.97    9.28
   0 -12 -10  133.00    8.95
   0  12  10  133.14    9.34
   0  12  10  132.29    9.53
   0 -12  10  141.71    9.14
   0  12 -10  140.31    8.89
   0  12 -10  139.34    8.95
   0  12 -10  140.66    8.98
   0 -12 -10  132.61    9.17
   0  12 -10  155.95    9.23
   0  12 -10  134.09    8.92
   0  12 -10  144.50    9.04
   0  12 -10  156.16    8.93
   0  12 -11   76.91    5.92
   0  12 -11   84.84    5.87
   0  12 -11   81.43    5.68
   0  12 -11   84.55    5.79
   0  12 -11   84.60    5.80
   0  12 -11   87.10    5.83
   0  12  11   79.28    6.20
   0  12 -11   89.89    5.79
   0 -12 -11   85.02    5.82
   0  12  11   73.17    5.92
   0  12  11   95.10    6.49
   0  12 -11   84.86    5.66
   0  12 -11   77.67    5.81
   0  12 -11   82.10    5.58
   0  12 -11   84.63    5.59
   0  12 -11   78.53    5.52
   0  12  11   70.84    5.89
   0  12  11   87.00    6.30
   0  12  11   89.75    6.68
   0 -12 -11   85.69    5.61
   0  12  11   88.50    6.18
   0  12  11   84.16    6.30
   0 -12  11   91.66    5.87
   0 -12  11   84.99    5.62
   0 -12  11   94.33    5.73
   0  12  11   80.17    6.11
   0  12 -11   82.17    5.57
   0  12 -11   82.84    5.70
   0  12 -11   77.30    5.51
   0  12 -11   76.91    5.76
   0  12 -11   81.24    5.66
   0  12 -11   91.46    5.56
   0  12 -11   88.70    5.89
   0  12 -11   82.82    5.75
   0  12 -11   84.21    5.71
   0  12 -11   79.93    5.56
   0  12 -12   53.94    4.16
   0 -12 -12   49.67    3.69
   0  12 -12   53.12    3.84
   0  12 -12   56.71    4.04
   0  12  12   51.41    4.58
   0 -12 -12   44.42    3.61
   0  12 -12   56.82    3.99
   0  12 -12   52.90    3.71
   0  12 -12   53.98    3.95
   0 -12 -12   47.34    3.90
   0  12  12   42.14    4.08
   0 -12 -12   45.59    3.91
   0  12  12   51.84    4.97
   0  12 -12   52.63    3.82
   0  12 -12   56.33    4.08
   0  12 -12   54.29    3.68
   0  12 -12   54.37    3.77
   0  12 -12   49.94    3.64
   0  12 -12   48.54    3.94
   0  12  12   49.47    5.32
   0  12  12   40.34    4.07
   0  12  12   52.33    4.72
   0 -12 -12   48.17    3.68
   0  12  12   45.10    4.43
   0  12  12   51.88    5.12
   0 -12  12   54.54    3.66
   0  12 -12   52.31    3.57
   0 -12  12   52.64    4.01
   0 -12  12   55.65    3.77
   0 -12  12   59.63    3.77
   0  12  12   51.44    4.08
   0  12  12   55.68    4.59
   0  12 -12   52.04    3.67
   0  12 -12   51.96    3.69
   0  12 -12   48.76    3.79
   0  12 -12   49.60    3.57
   0  12 -12   48.06    3.75
   0  12 -12   48.64    3.65
   0  12 -12   52.29    3.83
   0  12 -12   56.89    3.63
   0  12 -12   53.69    3.86
   0  12 -12   56.59    4.04
   0  12 -13    1.55    1.57
   0  12 -13    2.44    1.95
   0 -12 -13    1.96    1.32
   0  12 -13    2.64    2.23
   0  12  13    2.88    2.82
   0 -12 -13    2.61    1.19
   0  12  13    0.85    1.66
   0  12  13    2.94    3.44
   0  12 -13    1.50    1.90
   0  12 -13    2.16    1.65
   0 -12 -13    2.33    1.80
   0  12  13    1.51    2.06
   0  12  13    2.27    3.62
   0  12 -13    2.84    1.51
   0  12 -13    2.60    1.29
   0  12 -13    2.85    1.56
   0  12 -13    1.11    1.92
   0  12 -13    1.09    2.04
   0  12 -13    2.10    1.29
   0  12  13    0.26    3.28
   0  12  13    2.41    4.37
   0 -12 -13    2.02    1.37
   0  12  13    1.93    2.88
   0  12  13    2.98    3.48
   0  12  13    0.93    3.95
   0 -12  13    2.43    1.32
   0  12 -13    0.86    1.06
   0 -12  13    4.71    1.91
   0 -12  13    2.17    1.22
   0 -12  13    4.09    1.13
   0  12 -13    1.98    1.30
   0  12  13    2.09    3.12
   0  12  13    0.77    2.33
   0  12 -13    2.98    1.31
   0  12 -13    3.49    1.55
   0  12 -13    2.48    1.76
   0  12 -13    1.70    1.10
   0  12 -13    3.41    1.35
   0  12 -13    1.49    1.69
   0  12 -13    2.46    1.62
   0  12 -13    1.71    1.86
   0  12 -13    2.15    1.05
   0  12  14   26.69    3.65
   0 -12 -14   24.07    2.34
   0  12  14   27.41    2.68
   0  12  14   30.20    4.00
   0  12 -14   34.31    2.71
   0  12 -14   29.90    2.43
   0  12 -14   33.19    2.86
   0 -12 -14   23.80    2.72
   0 -12 -14   26.74    2.57
   0  12  14   22.85    2.94
   0  12  14   27.44    4.43
   0  12 -14   27.57    2.36
   0  12 -14   33.85    2.62
   0  12 -14   29.88    2.86
   0  12 -14   28.41    2.59
   0  12 -14   29.91    2.97
   0  12  14   30.98    5.01
   0  12  14   24.66    4.05
   0  12 -14   31.23    2.98
   0  12 -14   33.25    2.45
   0  12 -14   30.45    2.35
   0  12 -14   30.95    2.65
   0  12 -14   28.17    2.71
   0  12  14   28.81    4.20
   0  12 -14   28.69    2.31
   0 -12  14   29.10    2.93
   0 -12  14   30.18    2.37
   0  12  14   29.81    3.89
   0 -12 -14   26.24    2.46
   0  12 -14   28.08    3.10
   0  12 -14   24.65    2.72
   0  12 -14   26.75    2.57
   0  12 -15  156.63    9.62
   0 -12 -15  130.46    9.35
   0  12  15  136.82    9.94
   0 -12 -15  118.66    9.27
   0  12  15  144.57    9.99
   0  12  15  138.01    9.42
   0  12 -15  150.02    9.48
   0  12 -15  150.37    9.53
   0  12 -15  154.11    9.36
   0  12  15  115.48    9.60
   0 -12 -15  132.36    9.43
   0  12  15  156.23   10.26
   0  12 -15  141.53    9.50
   0  12 -15  143.47    9.39
   0  12 -15  145.58    9.43
   0  12 -15  143.91    9.30
   0  12 -15  145.97    9.56
   0  12  15  154.93   10.42
   0  12  15  125.32    9.83
   0  12  15  141.48   10.06
   0  12 -15  136.17    9.29
   0 -12  15  156.27    9.51
   0 -12 -15  135.98    9.47
   0  12  15  155.17    9.87
   0  12 -15  136.88    9.41
   0  12 -15  138.08    9.49
   0  12 -15  153.11    9.64
   0  12 -15  149.45    9.33
   0  12 -15  142.62    9.41
   0  12 -15  141.90    9.41
   0  12 -15  161.80    9.37
   0  12 -16   15.52    2.06
   0  12 -16   17.22    2.23
   0  12  16   17.63    3.79
   0  12 -16   18.95    2.44
   0  12 -16   18.50    1.95
   0  12 -16   16.03    2.23
   0  12  16   22.22    3.88
   0 -12 -16   16.35    2.11
   0  12  16   13.42    4.16
   0  12 -16   17.74    2.11
   0  12 -16   19.08    2.36
   0  12 -16   19.20    2.09
   0  12 -16   18.32    2.47
   0  12 -16   17.51    1.83
   0  12  16   13.99    4.77
   0  12  16   14.83    3.73
   0  12 -16   18.10    2.11
   0  12 -16   21.11    1.95
   0  12 -16   19.71    2.49
   0  12 -16   17.26    2.17
   0  12  16   14.99    4.07
   0 -12  16   18.36    2.13
   0  12 -16   15.66    1.90
   0 -12 -16   15.43    1.98
   0  12 -16   18.73    2.68
   0 -12 -16   17.26    2.20
   0  12  16   18.22    3.78
   0  12  16   14.65    3.33
   0  12 -17   38.31    3.32
   0  12 -17   37.50    3.21
   0  12  17   44.32    4.54
   0  12 -17   42.54    3.43
   0  12 -17   41.12    3.17
   0  12 -17   41.20    3.31
   0 -12 -17   36.75    3.38
   0 -12 -17   37.38    3.19
   0  12 -17   40.36    3.21
   0  12 -17   40.48    3.20
   0  12 -17   40.82    3.35
   0  12 -17   41.63    3.45
   0  12  17   32.24    4.45
   0  12  17   41.53    5.28
   0  12  17   39.88    4.50
   0  12 -17   43.36    3.09
   0  12 -17   41.39    3.23
   0  12  17   44.34    4.72
   0  12 -17   37.09    3.08
   0  12 -17   37.86    3.59
   0  12  17   36.89    4.47
   0 -12 -17   39.23    3.28
   0  12  17   35.20    4.08
   0  12 -18    1.04    1.57
   0  12 -18    2.80    1.72
   0  12  18   -0.83    3.42
   0  12 -18    4.08    1.72
   0  12 -18    4.14    1.92
   0 -12 -18    4.20    1.84
   0 -12 -18    0.20    1.52
   0  12  18    2.40    3.27
   0  12  18   -0.47    3.51
   0  12 -18    0.94    1.57
   0  12 -18    2.47    1.79
   0  12 -18    2.05    1.63
   0  12 -18    2.89    1.61
   0  12 -18    1.91    1.93
   0  12  18   -0.20    4.43
   0  12  18    0.83    3.68
   0  12  18   -2.28    3.31
   0  12 -18    3.93    1.56
   0  12 -18    4.17    1.64
   0  12 -18    4.67    1.42
   0  12  18    7.78    3.70
   0  12 -18    2.90    1.52
   0  12  18    2.80    2.75
   0 -12 -18    1.90    1.67
   0  12  18    4.50    3.50
   0  12 -18    2.75    2.20
   0 -12 -18    0.46    1.84
   0  12  19   -1.15    3.38
   0  12  19    0.41    2.99
   0  12  19    2.16    3.49
   0  12  19   -1.19    3.12
   0  12  19    5.14    4.09
   0  12  19    0.25    1.90
   0  12 -19   -0.20    1.33
   0  12 -19    1.99    1.47
   0  12 -19   -0.14    1.52
   0 -12 -19    3.70    1.40
   0 -12 -19   -0.70    1.91
   0  12  19    2.96    2.58
   0 -12 -19    2.07    1.52
   0  12  19    0.15    3.09
   0 -12 -20    0.51    1.50
   0  12 -20   -0.25    1.68
   0  12  20    6.45    2.64
   0  12  20   -2.36    3.04
   0  12 -20   -0.96    1.52
   0  12  20   -1.00    3.27
   0  12  20   -0.42    3.72
   0  12 -20    1.19    1.33
   0  12 -20   -0.43    1.23
   0  12 -20   -1.20    1.39
   0  12 -20   -0.17    1.36
   0 -12 -20   -0.24    1.68
   0  12  20    2.26    2.29
   0  12 -20    1.20    1.86
   0 -12 -20    0.55    1.33
   0 -12 -20    0.66    1.55
   0  12  20   -0.23    2.78
   0  12  20    1.50    3.07
   0  12  21    2.45    2.66
   0  12  21    3.69    2.42
   0  12  21    2.03    2.24
   0 -12 -21    3.45    1.39
   0  12 -21    3.20    1.71
   0  12 -21    3.90    1.57
   0  12 -21    3.47    1.27
   0  12 -21    3.92    1.42
   0 -12 -21    1.78    1.34
   0  12  22   -0.74    2.22
   0  12  22   -1.23    2.01
   0  12 -22    0.05    1.30
   0 -12 -22   -1.49    1.36
   0  12 -22    0.59    1.19
   0  12 -22   -0.18    1.42
   0 -12 -22    0.47    1.52
   0 -12 -22    0.05    1.20
   0 -12 -23    1.04    1.03
   0  12  23    3.07    1.53
   0  12 -23    0.16    1.13
   0 -12 -23   -0.06    1.19
   0 -12 -23    0.14    1.13
   0 -12 -23    0.77    1.04
   0  12 -23    1.14    0.91
   0 -13   0    1.12    2.89
   0 -13   0   -0.46    0.79
   0  13   0    0.09    2.20
   0  13   0    0.18    0.97
   0  13   0   -0.05    1.19
   0  13   0   -0.03    1.74
   0  13   0   -0.24    0.89
   0 -13   0   -1.72    1.19
   0  13   0   -1.77    1.99
   0 -13   0    0.99    1.28
   0  13   0    0.38    1.29
   0 -13   0    0.59    0.93
   0 -13   0   -0.75    1.42
   0 -13   0   -0.32    1.30
   0 -13   0   -0.43    1.48
   0  13   0    1.00    1.38
   0 -13   0   -0.30    1.27
   0 -13   0    0.99    1.03
   0  13   0    0.04    1.29
   0  13   0   -0.94    1.74
   0  13   0   -0.80    1.44
   0  13   0   -0.22    1.08
   0  13   0    0.43    1.01
   0  13   0    1.12    0.88
   0 -13  -1  206.21   12.34
   0  13  -1  240.53   12.22
   0  13   1  207.32   12.25
   0 -13  -1  183.64   12.01
   0 -13   1  181.08   11.99
   0  13  -1  189.88   12.00
   0  13   1  161.75   12.19
   0  13   1  162.58   11.99
   0  13  -1  181.39   12.13
   0  13   1  192.97   12.12
   0  13   1  218.73   12.09
   0 -13  -1  183.99   12.04
   0  13   1  176.77   11.99
   0  13  -1  189.29   12.02
   0 -13  -1  159.25   12.05
   0  13   1  235.22   12.31
   0 -13  -1  237.90   12.14
   0  13  -1  244.44   12.23
   0  13  -1  175.67   12.02
   0 -13   1  170.99   12.01
   0 -13  -1  166.00   12.08
   0 -13  -1  164.67   12.12
   0 -13  -1  159.04   12.11
   0 -13   1  179.85   12.11
   0 -13  -1  200.39   11.98
   0 -13   1  175.82   12.08
   0 -13   1  193.22   12.14
   0 -13  -1  183.29   12.12
   0 -13   1  186.90   12.06
   0  13   1  186.23   12.09
   0 -13  -1  184.24   12.10
   0 -13  -1  195.08   12.05
   0  13  -1  200.51   12.11
   0  13   1  190.39   12.14
   0  13   1  201.53   12.06
   0  13   1  197.00   12.10
   0  13  -1  196.03   12.02
   0  13   1  173.36   12.02
   0  13  -1  191.00   12.03
   0  13  -1  176.99   12.03
   0  13  -1  198.11   12.03
   0 -13  -2    2.39    2.98
   0  13   2    2.62    1.82
   0 -13  -2    1.09    0.86
   0  13  -2    0.99    0.83
   0  13  -2    1.95    1.32
   0 -13   2    1.49    0.76
   0  13   2    3.41    2.24
   0  13   2    1.32    1.11
   0  13   2    3.85    1.26
   0  13   2    2.21    1.26
   0  13  -2    3.93    1.24
   0  13   2    2.74    1.57
   0 -13  -2    4.01    1.36
   0  13   2    3.55    2.12
   0  13   2    0.90    0.79
   0 -13  -2    0.70    1.01
   0 -13  -2    0.48    1.14
   0  13  -2    2.45    1.91
   0 -13   2    1.58    0.98
   0 -13  -2    1.04    1.27
   0 -13  -2    2.58    1.60
   0 -13  -2    2.36    1.45
   0 -13   2    0.56    1.13
   0 -13  -2    2.59    1.43
   0 -13   2    1.74    1.17
   0  13   2    2.18    1.31
   0 -13   2    2.33    1.13
   0  13   2    2.17    1.44
   0 -13  -2    1.92    0.97
   0 -13   2    1.09    1.34
   0 -13  -2    2.55    1.29
   0  13   2    1.03    1.93
   0  13  -2    3.24    1.24
   0  13  -2    3.72    1.10
   0  13  -2    2.96    1.02
   0  13  -2    2.10    1.06
   0  13   3    0.34    1.83
   0  13  -3    2.96    1.41
   0 -13  -3    2.62    0.93
   0  13  -3    4.05    1.47
   0  13  -3    2.02    0.89
   0  13   3    2.61    2.31
   0  13   3    1.61    1.12
   0  13   3    1.68    1.20
   0  13  -3    1.13    1.30
   0 -13  -3    1.04    1.34
   0  13   3    0.43    1.62
   0 -13  -3    1.32    1.06
   0 -13  -3    2.33    1.48
   0  13  -3    0.63    1.12
   0  13  -3    1.28    1.81
   0  13  -3    1.27    1.16
   0 -13  -3    0.52    1.26
   0 -13   3    1.53    0.98
   0 -13   3    2.29    1.09
   0 -13  -3    1.84    1.53
   0 -13  -3    1.60    0.90
   0 -13  -3    1.92    1.47
   0 -13  -3    1.78    1.36
   0 -13   3    1.14    1.12
   0 -13   3    1.34    1.27
   0 -13  -3    1.09    1.39
   0  13   3    2.11    1.31
   0  13   3    2.69    1.45
   0 -13  -3    2.42    0.95
   0 -13   3    2.25    1.16
   0  13   3    0.83    2.03
   0  13  -3    0.92    1.06
   0  13  -3    2.11    1.70
   0  13  -3    0.37    1.08
   0  13  -4   99.49    6.53
   0 -13  -4   92.84    6.18
   0  13  -4   96.73    6.34
   0  13  -4   93.43    6.18
[truncated: 22,062,130 more chars]
